# Supplementary material for: The Genetic Landscape of Fiber Flax
Source: Front Plant Sci. 2021 Dec 7;12:764612. doi: 10.3389/fpls.2021.764612 (PMC8691122; doi:10.3389/fpls.2021.764612)
Supplement: Supplementary file 6 [file Data_Sheet_6.xlsx]

## Sheet: Table S1
Table S1. Description of 306 genotypes
Accession ID	VNIIL Catalogue number	Sequencing number	Agrobotanical type	Biological status	Country of origin	Continent	UMAP coordinates		ADMIXTURE Population
Lt6184	6184	L106	fiber flax	breeding line	Lithuania	Europe	-1.968	-2.2837	purple
Lt4986	4986	L107	fiber flax	breeding line	Lithuania	Europe	-2.467	-1.96853	purple
Lt6175	6175	L109	fiber flax	breeding line	Lithuania	Europe	-2.562	-1.32898	red-purple
NlMer6679	6679	L110	fiber flax	elite cultivar	Netherlands	Europe	-2.62692	-0.106219	purple
NlAga6700	6700	L111	fiber flax	breeding line	Netherlands	Europe	-2.72813	0.15291	purple
–	-	L112	fiber flax	unknown	unknown	unknown	-2.64537	0.000518246	purple
NlEli5654	5654	L113	fiber flax	elite cultivar	Netherlands	Europe	-2.77604	-0.231054	purple
NlLau5580	5580	L114	fiber flax	elite cultivar	Netherlands	Europe	-3.04921	-0.126868	purple
NlMar5571	5571	L117	fiber flax	elite cultivar	Netherlands	Europe	-2.96874	-0.542336	purple
NlRei4023	4023	L118	fiber flax	elite cultivar	Netherlands	Europe	-3.06374	-0.5544	purple
NlTTa4224	4224	L119	fiber flax	breeding line	Netherlands	Europe	-3.2788	-0.381619	purple
NlBel4825	4825	L120	fiber flax	elite cultivar	Netherlands	Europe	-3.07178	-0.724585	purple
FrFCF5567	5567	L124	fiber flax	breeding line	France	Europe	-3.04167	-0.0387193	purple
FrEve6704	6704	L127	fiber flax	elite cultivar	France	Europe	-2.74319	0.10557	purple
FrAri6220	6220	L132	fiber flax	elite cultivar	France	Europe	-3.35694	-0.816554	purple
FrVik6558	6558	L133	fiber flax	elite cultivar	France	Europe	-2.55638	-0.158363	red-purple
Cz5569	5569	L142	fiber flax	breeding line	Czech	Europe	-2.81999	0.0192398	purple
Cz4811	4811	L143	fiber flax	breeding line	Czech	Europe	-2.04056	-2.15559	purple
PlArt6264	6264	L151	fiber flax	elite cultivar	Poland	Europe	-2.55705	-0.195218	purple
RoRol6256	6256	L154	fiber flax	elite cultivar	Romania	Europe	-2.89596	-0.828182	purple
RoZ616247	6247	L155	fiber flax	breeding line	Romania	Europe	-3.26978	-0.503608	purple
RoZ956384	6384	L160	fiber flax	breeding line	Romania	Europe	-1.9693	-1.208	purple
Cnv876217	6217	L167	fiber flax	breeding line	China	Asia	-3.43276	-0.901131	purple
CnJYM8	6843	L168	fiber flax	elite cultivar	China	Asia	-4.10182	-1.03319	purple
CnJVM6838	6838	L169	fiber flax	elite cultivar	China	Asia	-1.35134	-0.538911	red-purple
Cn5502	5502	L170	fiber flax	breeding line	China	Asia	-3.90343	-1.07054	purple
Cn5506	5506	L171	fiber flax	breeding line	China	Asia	-3.79525	-0.979539	purple
Cn5520	5520	L172	fiber flax	breeding line	China	Asia	-3.61109	-1.23504	purple
CnJVM6841	6841	L173	fiber flax	elite cultivar	China	Asia	-1.94907	-0.545265	purple
Cn5507	5507	L174	fiber flax	breeding line	China	Asia	-2.62841	0.106599	purple
Cn6870	6870	L176	fiber flax	breeding line	China	Asia	-4.04184	-0.985496	purple
Cn6991	6991	L177	fiber flax	breeding line	China	Asia	-4.07018	-0.983911	purple
L936020	6020	L179	fiber flax	breeding line	China	Asia	-3.73135	-0.870442	purple
CnL876215	6215	L180	fiber flax	breeding line	China	Asia	-4.02151	-0.948562	purple
CnL876216	6216	L181	fiber flax	breeding line	China	Asia	-4.21077	-1.13998	purple
CnL876214	6214	L182	fiber flax	breeding line	China	Asia	-4.14395	-1.05083	purple
RuKva7504	7504	L18	fiber flax	elite cultivar	Russia	Eurasia	-2.47047	-1.80047	purple
RuPer7505	7505	L19	fiber flax	elite cultivar	Russia	Eurasia	-2.43838	-1.78024	purple
RuDob7194	7194	L20	fiber flax	elite cultivar	Russia	Eurasia	-2.16809	-0.917549	purple
RuVos7281	7281	L21	fiber flax	elite cultivar	Russia	Eurasia	-2.79236	-2.42232	purple
–	-	L223	unknown	unknown	unknown	unknown	-2.16806	-1.8055	purple
RuPec2889	2889	L229	fiber flax	kryazh	Russia	Eurasia	-2.31014	-1.92875	purple
RuAnt6641	6641	L22	fiber flax	elite cultivar	Russia	Eurasia	-1.83746	-1.97225	purple
RuKro5252	5252	L23	fiber flax	elite cultivar	Russia	Eurasia	-2.54481	-2.38722	purple
RuPsk5548	5548	L25	fiber flax	elite cultivar	Russia	Eurasia	-1.58734	-2.4004	purple
RuTos6646	6646	L27	fiber flax	elite cultivar	Russia	Eurasia	-2.79666	-1.95578	purple
RuPam7063	7063	L28	fiber flax	elite cultivar	Russia	Eurasia	-2.88797	-2.04161	purple
RuTom7507	7507	L30	fiber flax	elite cultivar	Russia	Eurasia	-2.009	-2.44745	purple
RuTos6262	6262	L31	fiber flax	elite cultivar	Russia	Eurasia	-1.41214	-2.29004	red-purple
RuTom5062	5062	L32	fiber flax	elite cultivar	Russia	Eurasia	-1.42786	-2.45735	red-purple
CzVer4813	4813	L332	intermediate flax	elite cultivar	Czech	Europe	-3.22761	-0.450522	purple
RuTom3579	3579	L33	fiber flax	elite cultivar	Russia	Eurasia	-1.05468	-1.92065	red-purple
–	-	L343	unknown	unknown	unknown	unknown	-2.21805	-2.06762	red-purple
Ru4172	4172	L34	fiber flax	breeding line	Russia	Eurasia	-1.41543	-2.28265	purple
RuViz7508	7508	L35	fiber flax	elite cultivar	Russia	Eurasia	-2.25752	-0.826676	purple
RoMad5208	5208	L366	intermediate flax	elite cultivar	Russia	Eurasia	-2.495	-0.891762	purple
RuPol7448	7448	L37	fiber flax	elite cultivar	Russia	Eurasia	-2.07418	-1.57568	purple
RuUni7510	7510	L38	fiber flax	elite cultivar	Russia	Eurasia	-2.26041	-2.05323	purple
RuTon5169	5169	L39	fiber flax	elite cultivar	Russia	Eurasia	-1.90549	-0.180262	purple
RuAle7010	7010	L41	fiber flax	elite cultivar	Russia	Eurasia	-2.25758	-0.276055	purple
RuFak4613	4613	L42	fiber flax	elite cultivar	Russia	Eurasia	-2.24813	-0.437221	purple
RuNad7199	7199	L43	fiber flax	elite cultivar	Russia	Eurasia	-2.16941	-0.366949	purple
RuAtl7511	7511	L44	fiber flax	elite cultivar	Russia	Eurasia	-2.59599	-1.1732	purple
RuAle5168	5168	L45	fiber flax	elite cultivar	Russia	Eurasia	-2.49915	-2.08285	purple
RuTve6388	6388	L46	fiber flax	elite cultivar	Russia	Eurasia	-2.38166	-1.81155	purple
RuNov4932	4932	L48	fiber flax	elite cultivar	Russia	Eurasia	-2.48654	-1.28369	red-purple
RuAP75326	5326	L51	fiber flax	breeding line	Russia	Eurasia	-2.07838	-1.33278	purple
RuSla4832	4832	L52	fiber flax	elite cultivar	Russia	Eurasia	-3.21382	-2.62449	purple
RuKLN5327	5327	L53	fiber flax	breeding line	Russia	Eurasia	-1.12051	-1.11912	red-purple
RuG175319	5319	L54	fiber flax	breeding line	Russia	Eurasia	-1.88672	-1.5788	purple
RuG185317	5317	L55	fiber flax	breeding line	Russia	Eurasia	-2.33768	-2.17501	purple
RuImp6353	6353	L56	fiber flax	elite cultivar	Russia	Eurasia	-2.63516	-2.49704	purple
RuC104830	4830	L57	fiber flax	elite cultivar	Russia	Eurasia	-3.02636	-2.59696	purple
RuFen7512	7512	L58	fiber flax	elite cultivar	Russia	Eurasia	-1.97932	-1.35758	red-purple
RuSou4623	4623	L59	fiber flax	elite cultivar	Russia	Eurasia	-3.16866	-2.63139	purple
RuK64185	4185	L61	fiber flax	elite cultivar	Russia	Eurasia	-3.11801	-2.60813	purple
RuVas4601	4601	L62	fiber flax	elite cultivar	Russia	Eurasia	-2.36488	-2.21613	purple
RuSin6261	6261	L63	fiber flax	elite cultivar	Russia	Eurasia	-3.17338	-0.76732	red-purple
RuBel6313	6313	L64	fiber flax	elite cultivar	Russia	Eurasia	-3.00077	-1.30894	purple
Cn547	547	L656	crown flax	landrace	China	Asia	-2.84621	-1.40008	green-purple
RuSin7195	7195	L65	fiber flax	elite cultivar	Russia	Eurasia	-3.07394	-2.23876	purple
-	-	L660	crown flax	landrace	Pamir	Asia	-2.64733	-1.81798	purple
ByGra7434	7434	L67	fiber flax	elite cultivar	Belarus	Europe	-2.65712	0.0422619	purple
ByLas7043	7043	L68	fiber flax	elite cultivar	Belarus	Europe	-1.95389	-2.01533	purple
ByVes7440	7440	L69	fiber flax	elite cultivar	Belarus	Europe	-2.52062	0.027354	purple
ByLev6893	6893	L70	fiber flax	elite cultivar	Belarus	Europe	-2.54832	-2.48789	purple
ByGro7433	7433	L71	fiber flax	elite cultivar	Belarus	Europe	-1.88647	-0.967894	purple
ByTal7438	7438	L72	fiber flax	elite cultivar	Belarus	Europe	-1.95466	-1.93995	purple
ByLad7432	7432	L73	fiber flax	elite cultivar	Belarus	Europe	-1.44799	-2.06893	purple
ByRub7429	7429	L74	fiber flax	elite cultivar	Belarus	Europe	-2.4334	-2.6781	purple
ByE686267	6267	L76	fiber flax	elite cultivar	Belarus	Europe	-1.99212	-2.24467	purple
ByK656266	6266	L77	fiber flax	elite cultivar	Belarus	Europe	-2.97949	-2.35797	purple
BySig6268	6268	L78	fiber flax	elite cultivar	Belarus	Europe	-2.21151	-2.84589	purple
BySog6329	6329	L79	fiber flax	elite cultivar	Belarus	Europe	-2.56978	-2.15545	purple
ByMog4615	4615	L80	fiber flax	elite cultivar	Belarus	Europe	-2.09646	-0.339495	purple
ByBel4178	4178	L81	fiber flax	elite cultivar	Belarus	Europe	-3.14297	-2.18896	purple
ByA274934	4934	L82	fiber flax	breeding line	Belarus	Europe	-1.44504	-1.69158	purple
ByOrs4177	4177	L85	fiber flax	elite cultivar	Belarus	Europe	-3.03319	-2.25863	purple
ByDas5309	5309	L86	fiber flax	elite cultivar	Belarus	Europe	-2.32348	-2.95666	purple
ByYro6787	6787	L87	fiber flax	elite cultivar	Belarus	Europe	-1.47961	-1.83917	purple
ByBel6791	6791	L88	fiber flax	elite cultivar	Belarus	Europe	-1.51748	-1.83762	purple
ByPri4841	4841	L89	fiber flax	elite cultivar	Belarus	Europe	-1.78951	-2.36632	purple
UaAel5041	5041	L92	fiber flax	elite cultivar	Ukraine	Europe	-1.51822	-2.3752	purple
UaKam6637	6637	L94	fiber flax	elite cultivar	Ukraine	Europe	-3.242	-2.67834	purple
UaD144626	4626	L95	fiber flax	breeding line	Ukraine	Europe	-1.2474	-2.09702	red-purple
Ua6650	6650	L97	fiber flax	elite cultivar	Ukraine	Europe	-2.14666	-2.33812	purple
FrAst4955	4955	L148	fiber flax	elite cultivar	France	Europe	-0.647374	-0.496527	purple
RuTom7506	7506	L29	fiber flax	elite cultivar	Russia	Eurasia	-0.241695	0.624487	purple
ByLir6332	6332	L83	fiber flax	elite cultivar	Belarus	Europe	-0.209169	0.690009	purple
Ua4972	4972	L96	fiber flax	breeding line	Ukraine	Europe	-0.22532	0.681066	purple
Lt7612	4980	L108	fiber flax	breeding line	Lithuania	Europe	0.817317	-1.26998	red
FrHer6126	6126	L128	fiber flax	elite cultivar	France	Europe	-0.0880037	-1.21399	red
FrDat4823	4823	L130	fiber flax	elite cultivar	France	Europe	-0.432582	-1.27213	red-purple
-	-	L134	fiber flax	unknown	unknown	unknown	0.499787	-0.869903	red
NlBlu1843	1843	L135	fiber flax	breeding line	Netherlands	Europe	0.0977733	-1.4682	red
PlGlo3949	3949	L147	fiber flax	elite cultivar	Poland	Europe	0.747306	-0.94628	red
RoZ956381	6381	L156	fiber flax	breeding line	Romania	Europe	1.50642	-2.5954	red
RoZ956383	6383	L158	fiber flax	breeding line	Romania	Europe	1.49412	-2.6071	red
Se5689	5689	L165	fiber flax	landrace	Sweden	Europe	0.47458	-0.684853	red-purple
SeBle3078	3078	L166	fiber flax	elite cultivar	Sweden	Europe	0.461879	-1.14275	red
Cn5518	5518	L175	fiber flax	breeding line	China	Asia	1.57628	-2.62336	red
JpHon5404	5404	L185	fiber flax	breeding line	Japan	Asia	1.50431	-2.59872	red
JpHon5405	5405	L186	fiber flax	breeding line	Japan	Asia	0.930716	-1.95753	red
JpKot5406	5406	L187	fiber flax	breeding line	Japan	Asia	0.615072	-1.27526	red
JpHon5396	5396	L188	fiber flax	breeding line	Japan	Asia	0.977369	-1.15936	red
JpHon5365	5365	L189	fiber flax	breeding line	Japan	Asia	1.09999	-1.63995	red
JpHon5382	5382	L190	fiber flax	breeding line	Japan	Asia	0.969826	-1.51161	red
JpHon5383	5383	L192	fiber flax	breeding line	Japan	Asia	1.25612	-1.77631	red
JpMin5413	5413	L193	fiber flax	elite cultivar	Japan	Asia	0.913367	-1.59104	red
JpAoy4116	4116	L194	fiber flax	elite cultivar	Japan	Asia	1.45862	-2.54484	red
RuArx299	299	L201	fiber flax	landrace	Russia	Eurasia	0.898671	0.191408	red
RuBag2916	2916	L202	fiber flax	kryazh	Russia	Eurasia	0.670865	-1.34657	red
RuVel1307	1307	L203	fiber flax	kryazh	Russia	Eurasia	0.148182	-0.598191	red
RuVel2900	2900	L204	fiber flax	kryazh	Russia	Eurasia	0.277703	0.567116	red
ByVit352	352	L205	fiber flax	landrace	Belarus	Europe	0.837333	-0.431069	red
RuVol237	237	L206	fiber flax	landrace	Russia	Eurasia	0.903945	-0.470341	red
RuVol302	302	L207	fiber flax	landrace	Russia	Eurasia	0.585517	-1.16773	red
RuVat801	801	L208	fiber flax	landrace	Russia	Eurasia	0.771135	-1.6297	red
RuVot785	785	L209	fiber flax	landrace	Russia	Eurasia	-0.286431	-1.82936	red-purple
RuDVK1475	1475	L210	fiber flax	landrace	Russia	Eurasia	0.542373	-1.03085	red
RuKac4031	4031	L211	fiber flax	breeding line	Russia	Eurasia	0.874567	-0.76027	red
Ru1333	1333	L212	fiber flax	landrace	Russia	Eurasia	0.719563	-0.320885	red
RuGdo320	320	L213	fiber flax	kryazh	Russia	Eurasia	0.718574	-0.0895468	red
RuGla472	472	L214	fiber flax	kryazh	Russia	Eurasia	1.03933	-0.64833	red
Iq2980	2980	L216	fiber flax	breeding line	Iraq	Asia	0.703178	-0.474328	red
RuKot1310	1310	L217	fiber flax	kryazh	Russia	Eurasia	0.44179	-0.698738	red
RuZar1980	1980	L218	fiber flax	kryazh	Russia	Eurasia	1.09743	-0.648108	red
RuZar1583	1583	L219	fiber flax	breeding line	Russia	Eurasia	1.49456	-0.698544	red
RuNov468	468	L220	fiber flax	kryazh	Russia	Eurasia	0.89452	-0.631634	red
RuOst467	467	L221	fiber flax	kryazh	Russia	Eurasia	0.765552	-1.18951	red
RuOpo753	753	L222	fiber flax	kryazh	Russia	Eurasia	0.611966	-1.54764	red
RuMis1315	1315	L224	fiber flax	kryazh	Russia	Eurasia	2.0583	0.930972	red
RuMos375	375	L225	fiber flax	landrace	Russia	Eurasia	0.881386	-0.688839	red
RuPal2922	2922	L226	fiber flax	kryazh	Russia	Eurasia	0.495127	-0.290373	red
RuPal2997	2997	L227	fiber flax	kryazh	Russia	Eurasia	0.13725	-1.66587	red
RuPec4036	4036	L228	fiber flax	breeding line	Russia	Eurasia	0.744854	-1.50315	red
UaZak3182	3182	L232	fiber flax	landrace	Ukraine	Europe	1.11751	0.248405	red
UaPol1132	1132	L233	fiber flax	landrace	Ukraine	Europe	0.496719	-1.35705	red
RuPsk2902	2902	L234	fiber flax	kryazh	Russia	Eurasia	0.208181	-1.04798	red
RuPor1582	1582	L235	fiber flax	kryazh	Russia	Eurasia	1.02075	-0.0759494	red
RuPor470	470	L236	fiber flax	kryazh	Russia	Eurasia	1.25488	-0.917574	red
RuPri51	51	L237	fiber flax	landrace	Russia	Eurasia	0.114989	-1.37335	red
RuPit4032	4032	L238	fiber flax	kryazh	Russia	Eurasia	-0.398378	-1.60162	red
RuSta2883	2883	L239	fiber flax	kryazh	Russia	Eurasia	0.499081	-0.977849	red
RuSte2895	2895	L242	fiber flax	kryazh	Russia	Eurasia	0.619888	-1.06216	red
GbLir5334	5334	L243	fiber flax	kryazh	Great Britain	Europe	0.00319332	-1.83246	red-purple
GbLSu5336	5336	L244	fiber flax	kryazh	Great Britain	Europe	0.187299	-1.78249	red
RuSmo760	760	L245	fiber flax	landrace	Russia	Eurasia	1.21017	0.0422457	red
RuFal1314	1314	L246	fiber flax	kryazh	Russia	Eurasia	0.871229	-1.0913	red
RuFok2896	2896	L247	fiber flax	kryazh	Russia	Eurasia	0.612181	0.416554	red
RuCer1581	1581	L248	fiber flax	kryazh	Russia	Eurasia	1.17998	0.620065	red
RuCer1303	1303	L249	fiber flax	kryazh	Russia	Eurasia	-0.141571	-1.46227	red
RuUrj1313	1313	L250	fiber flax	kryazh	Russia	Eurasia	0.738471	-0.976153	red
Ru5591	5591	L281	intermediate flax	breeding line	Russia	Eurasia	0.395993	-0.576456	red
CzAGT7231	7231	L306	intermediate flax	elite cultivar	Czech	Europe	-0.470675	-2.04224	red-purple
ArTMP6905	6905	L311	intermediate flax	landrace	Argentina	S.America	0.802408	0.0473475	red
Fr1836	1836	L327	intermediate flax	breeding line	France	Europe	-0.0588623	-0.108042	red
NlLol7263	7263	L337	intermediate flax	elite cultivar	Netherlands	Europe	1.06052	0.496683	red
De3123	3123	L340	intermediate flax	landrace	Germany	Europe	0.990375	0.280513	red
Ru1295	1295	L353	intermediate flax	landrace	Russia	Eurasia	1.09452	0.398986	red
Ru84	84	L354	intermediate flax	landrace	Russia	Eurasia	0.614984	-0.33052	red
Ua1404	1404	L361	intermediate flax	landrace	Ukraine	Europe	0.849638	-0.600434	red
It3770	3770	L363	intermediate flax	landrace	Italy	Europe	0.951416	-1.54233	red
*UgoYar3002	3002	L369	intermediate flax	breeding line	Yugoslavia	Europe	1.12367	0.745891	red
ItSic407	407	L378	large-seed flax	elite cultivar	Italy	Europe	0.891187	0.804065	red
Cn1556	1556	L391	crown flax	landrace	China	Asia	0.596283	0.13511	red
RuYra1312	1312	L451	fiber flax	kryazh	Russia	Eurasia	0.540657	-1.59271	red
Ru1982	1982	L452	fiber flax	kryazh	Russia	Eurasia	0.487938	-0.885365	red
Ru3965	3965	L453	fiber flax	landrace	Russia	Eurasia	-0.068448	-2.01384	red-purple
Ru1807	1807	L454	fiber flax	breeding line	Russia	Eurasia	1.07691	-1.4317	red
Ru228	228	L455	fiber flax	landrace	Russia	Eurasia	0.232474	-1.81399	red
RuZar6387	6387	L47	fiber flax	elite cultivar	Russia	Eurasia	1.66141	-1.15247	red
RuSve2843	2843	L49	fiber flax	elite cultivar	Russia	Eurasia	0.96541	0.677924	red
RuL1326835	6835	L50	fiber flax	breeding line	Russia	Eurasia	-0.472114	-0.610144	red-purple
Pam115	115	L661	crown flax	landrace	Pamir	Asia	1.14014	-0.983043	red
Ua494	494	L664	intermediate flax	landrace	Ukraine	Europe	0.892157	0.0310139	red
Ua495	495	L665	intermediate flax	landrace	Ukraine	Europe	0.0985547	-1.06281	red
Kz295	295	L666	intermediate flax	landrace	Kazakhstan	Asia	1.24874	-0.443319	red
RuF217513	7513	L66	fiber flax	breeding line	Russia	Eurasia	1.31785	0.944961	red
ByJod7482	4851	L90	fiber flax	elite cultivar	Belarus	Europe	0.50699	0.243595	red
UaLvo4845	4845	L93	fiber flax	elite cultivar	Ukraine	Europe	1.10071	0.887982	red
Pk4393	4393	L670	crown flax	breeding line	Pakistan	Asia	1.25731	1.09929	red
Am2804	2804	L674	crown flax	landrace	Armenia	Asia	1.06584	1.42839	red
Ar550	550	L398	crown flax	landrace	Argentina	S.America	0.91707	2.17693	red
InTMP6915	6915	L374	intermediate flax	breeding line	Canada	America	0.843398	1.98303	red
Tr5092	5092	L365	intermediate flax	breeding line	Russia	Eurasia	1.20253	1.08372	red
RuVor3052	3052	L352	intermediate flax	elite cultivar	Russia	Eurasia	0.68486	2.04757	red
Ru6672	6672	L285	intermediate flax	breeding line	Russia	Eurasia	1.01358	2.24408	red
RuPer1001	1001	L231	fiber flax	landrace	Russia	Eurasia	0.589551	1.88822	red
RuSol317	317	L240	fiber flax	kryazh	Russia	Eurasia	1.1361	1.38622	red
–	-	L136	unknown	unknown	unknown	unknown	1.96498	3.29953	green
RoZ956382	6382	L157	fiber flax	breeding line	Romania	Europe	1.68144	3.0407	green
CzAGT7236	7236	L258	intermediate flax	breeding line	Czech	Europe	3.3112	2.38026	cyan
CzAGT7225	7225	L259	intermediate flax	breeding line	Czech	Europe	2.4415	1.94076	red-cyan
RuUra7196	7196	L261	intermediate flax	elite cultivar	Russia	Eurasia	1.36111	3.31154	green
Ru6297	297	L262	intermediate flax	elite cultivar	Russia	Eurasia	3.2981	2.40556	cyan
CzAGT7224	7224	L263	intermediate flax	breeding line	Czech	Europe	3.03675	2.45118	cyan
RuSev6340	6340	L264	intermediate flax	breeding line	Russia	Eurasia	1.31464	3.21764	green
Cz7232	7232	L269	intermediate flax	breeding line	Czech	Europe	1.81612	1.87982	green-cyan
AuEyr7446	7446	L270	intermediate flax	elite cultivar	Australia	Australia	2.32716	3.2924	green
Cz7236	7236	L271	intermediate flax	breeding line	Czech	Europe	3.08651	2.48162	green-cyan
Cz7235	7235	L272	intermediate flax	breeding line	Czech	Europe	2.857	3.03557	green-cyan
AuWal7447	7447	L273	intermediate flax	elite cultivar	Australia	Australia	2.45138	3.37828	green-cyan
NlVer5650	5650	L275	intermediate flax	elite cultivar	Netherlands	Europe	1.90173	1.88411	red-cyan
FrAlt7060	7060	L276	intermediate flax	elite cultivar	France	Europe	2.5158	3.64356	green
CnSel7148	7148	L278	intermediate flax	breeding line	China	Asia	1.89645	2.8272	green-cyan
FrEol7034	7034	L279	intermediate flax	elite cultivar	France	Europe	1.01999	2.988	green
RuCia5189	5189	L280	intermediate flax	elite cultivar	Russia	Eurasia	1.07988	3.08431	green
Ru5600	5600	L282	intermediate flax	breeding line	Russia	Eurasia	1.0454	3.07241	green
Ru5628	5628	L283	intermediate flax	breeding line	Russia	Eurasia	1.18241	2.72605	red-green
Ru5608	5608	L284	intermediate flax	breeding line	Russia	Eurasia	1.28425	2.50743	red-green
Ru6173	6173	L286	intermediate flax	elite cultivar	Russia	Eurasia	1.10129	3.05139	green
GbAma5576	5576	L288	intermediate flax	elite cultivar	Great Britain	Europe	1.78429	3.55356	green
CaLin5649	5649	L289	intermediate flax	elite cultivar	Canada	America	2.49699	3.29265	green-cyan
FrMic5656	5656	L290	intermediate flax	elite cultivar	France	Europe	2.34506	3.10625	red-green
UsCul4695	4695	L291	intermediate flax	elite cultivar	USA	America	1.76669	1.47445	red-cyan
RuIst7032	7032	L292	intermediate flax	elite cultivar	Russia	Eurasia	3.30738	2.39586	cyan
Ca6339	6339	L293	intermediate flax	breeding line	Canada	America	2.18014	1.01698	red-cyan
CaDuf4822	4822	L295	intermediate flax	elite cultivar	Canada	America	2.99641	1.44304	cyan
CaNor5553	5553	L296	intermediate flax	elite cultivar	Canada	America	1.55077	1.80792	green-cyan
CaPra7210	7210	L297	intermediate flax	elite cultivar	Canada	America	3.05396	1.4141	cyan
Ca7211	7211	L298	intermediate flax	elite cultivar	Canada	America	2.05398	1.99309	cyan
CaDuf7212	7212	L299	intermediate flax	elite cultivar	Canada	America	2.46909	1.75464	cyan
CaOme7207	7207	L300	intermediate flax	elite cultivar	Canada	America	3.41969	2.25682	cyan
Ca6335	6335	L302	intermediate flax	breeding line	Canada	America	3.10075	1.35778	cyan
UsNor4403	4403	L305	intermediate flax	elite cultivar	USA	America	2.12012	1.35637	cyan
UsNor3511	3511	L308	intermediate flax	elite cultivar	USA	America	2.68006	3.42937	green-cyan
ArBen7253	7253	L309	intermediate flax	elite cultivar	Argentina	S.America	1.47179	2.62208	green
ArEnt7254	7254	L310	intermediate flax	elite cultivar	Argentina	S.America	2.4559	3.45673	green
CnSac7080	7080	L312	intermediate flax	elite cultivar	China	Asia	2.35463	3.81531	green
Cn7057	7057	L313	intermediate flax	elite cultivar	China	Asia	1.1695	2.76434	green
Cn7054	7054	L314	intermediate flax	breeding line	China	Asia	2.32123	3.77735	green
CnV297053	7053	L315	intermediate flax	breeding line	China	Asia	2.04704	3.63925	green
FrAla7203	7203	L316	intermediate flax	elite cultivar	France	Europe	2.31735	3.45483	green-cyan
FrKao7204	7204	L317	intermediate flax	elite cultivar	France	Europe	2.5485	2.62438	green
FrBal7205	7205	L318	intermediate flax	elite cultivar	France	Europe	2.48711	3.32844	green-cyan
FrLFL37	7221	L319	intermediate flax	breeding line	France	Europe	2.58613	2.61229	green-cyan
FrLSL68	7222	L320	intermediate flax	breeding line	France	Europe	1.92313	3.21378	green
FrJae7215	7215	L321	intermediate flax	elite cultivar	France	Europe	2.23984	3.66504	green
FrOur7261	7261	L322	intermediate flax	elite cultivar	France	Europe	2.14906	2.45814	red-cyan
CzRec7262	7262	L323	intermediate flax	elite cultivar	Czech	Europe	2.82992	2.11835	cyan
FrBai7260	7260	L324	intermediate flax	elite cultivar	France	Europe	2.91607	1.39717	cyan
FrLea7213	7213	L325	intermediate flax	elite cultivar	France	Europe	2.32377	3.58358	green
FrEur7040	7040	L326	intermediate flax	elite cultivar	France	Europe	2.62958	3.82936	green
CaFla6222	6222	L328	intermediate flax	elite cultivar	Canada	America	3.09732	1.54381	cyan
FrOle6896	6896	L329	intermediate flax	elite cultivar	France	Europe	2.23768	2.0954	cyan
FrSym6654	6654	L330	intermediate flax	elite cultivar	France	Europe	2.65891	3.44524	green-cyan
FrNat7214	7214	L331	intermediate flax	elite cultivar	France	Europe	2.62251	2.6975	green-cyan
CzJan7259	7259	L333	intermediate flax	elite cultivar	Czech	Europe	3.17044	2.55415	cyan
CzAmo7206	7206	L334	intermediate flax	elite cultivar	Czech	Europe	1.72135	1.60917	green-cyan
CzKra4887	4887	L335	intermediate flax	kryazh	Czech	Europe	1.88101	3.49508	green
RuKin7445	7445	L341	intermediate flax	elite cultivar	Russia	Eurasia	2.70199	1.5161	cyan
UzBah3447	3447	L342	intermediate flax	elite cultivar	Uzbekistan	Asia	1.54871	3.33591	green
Ru6674	6674	L344	intermediate flax	breeding line	Russia	Eurasia	0.886097	2.18178	red-green
Ru5592	5592	L346	intermediate flax	breeding line	Russia	Eurasia	0.900833	2.48221	red-green
RuLeg6341	6341	L348	intermediate flax	elite cultivar	Russia	Eurasia	2.35267	1.06902	cyan
Ru4739	4739	L349	intermediate flax	breeding line	Russia	Eurasia	1.63002	3.08846	green
RuKub3935	3935	L350	intermediate flax	elite cultivar	Russia	Eurasia	1.80028	2.47333	red-cyan
Tr5094	5094	L364	intermediate flax	breeding line	Russia	Eurasia	2.90771	1.60079	cyan
EgBal3816	3816	L376	large-seed flax	breeding line	Egypt	Africa	0.792644	1.27787	red-green
It1175	1175	L377	large-seed flax	elite cultivar	Italy	Europe	2.12879	3.02554	red-green
ArLin1034	1034	L379	large-seed flax	elite cultivar	Argentina	S.America	2.36514	2.93223	red-green
AfrLin95	95	L390	crown flax	breeding line	Africa	Africa	2.1438	3.34341	green
CnKra3744	3744	L392	crown flax	breeding line	China	Asia	1.74316	3.63506	green
CnKar3749	3749	L393	crown flax	breeding line	China	Asia	1.71164	2.65092	green-purple
Ru3529	3529	L397	intermediate flax	landrace	Russia	Eurasia	1.52343	2.22069	red-green
Kz432	432	L399	crown flax	landrace	Kazakhstan	Asia	1.00109	1.04874	green
Ru267	267	L457	fiber flax	landrace	Russia	Eurasia	1.59882	2.30848	red-green
AfRna4447	4447	L646	intermediate flax	breeding line	Afghanistan	Asia	2.73245	3.44568	green
Cn194	194	L650	crown flax	landrace	China	Asia	1.34602	1.15489	red-green
Cn196	196	L651	crown flax	landrace	China	Asia	1.26342	1.95247	red-green
Cn1570	1570	L657	crown flax	landrace	China	Asia	1.09023	1.47024	red-green
Eg101	101	L659	large-seed flax	landrace	Egypt	Africa	1.33924	3.31199	green
Am2815	2815	L675	crown flax	landrace	Armenia	Asia	0.599042	1.24666	green
ArLFl3316	3316	L380	intermediate flax	elite cultivar	Argentina	S.America	1.55287	-0.369138	red-green
CaBet7258	7258	L301	intermediate flax	elite cultivar	Canada	America	2.48146	0.561063	cyan
Ca6345	6345	L303	intermediate flax	breeding line	Canada	America	1.93332	0.493807	red-cyan
ByRod5064	5064	L13	fiber flax	breeding line	Belarus	Europe	1.68247	-1.08632	red-green
UsArn3908	3908	L265	intermediate flax	elite cultivar	USA	America	1.67842	-0.776486	red
UsBis1684	1684	L266	intermediate flax	elite cultivar	USA	America	1.68538	-0.794022	red
UsRed1709	1709	L287	intermediate flax	breeding line	USA	America	1.85131	-0.393506	red
CaNor4153	4153	L294	intermediate flax	elite cultivar	Canada	America	1.6608	0.0891497	red
Ca6338	6338	L304	intermediate flax	breeding line	Canada	America	1.87823	0.2127	red
Us5657	5657	L307	intermediate flax	breeding line	USA	America	1.76373	-1.07506	red
UgoOzi3018	3018	L370	intermediate flax	breeding line	Yugoslavia	Europe	1.75034	-0.334591	red
EgGis1743	1743	L387	crown flax	breeding line	Egypt	Africa	1.7097	-1.07643	red

## Sheet: Table S2
Table S2 . Number of accessions within different groups
Group			Number of accessions
fiber flax cultivars and breeding lines			133
kryazhs			30
fiber flax landraces			18
linseed cultivars and breeding lines			97
linseed landraces			22

## Sheet: Table S3
Table S3. Sequencing information and description of 306 flax accessions
Accession ID	Sequencing number	Raw reads		Clean Reads		Mapping info
		Reads in million	Data in Gbp	Reads in million	Data in Gbp	Mean depth (X)	Coverage (%)
Lt6184	L106	24.985	3.74774	24.985	3.65617	9.25041	11.564
Lt4986	L107	25.0263	3.75394	25.0263	3.65727	8.92523	11.5675
Lt7612	L108	25.0002	3.75003	25.0002	3.64937	9.29962	11.5425
Lt6175	L109	24.9977	3.74966	24.9977	3.6591	9.27607	11.5733
NlMer6679	L110	25.0121	3.75181	25.0121	3.65852	9.38252	11.5715
NlAga6700	L111	24.8908	3.73361	24.8908	3.65572	9.27134	11.5626
–	L112	24.9605	3.74407	24.9605	3.66805	9.45531	11.6016
NlEli5654	L113	24.6566	3.69849	24.6566	3.63778	9.32281	11.5059
NlLau5580	L114	24.8445	3.72667	24.8445	3.66404	9.40253	11.5889
NlMar5571	L117	24.9726	3.74589	24.9726	3.68445	9.59288	11.6535
NlRei4023	L118	24.8572	3.72859	24.8572	3.6624	9.45409	11.5837
NlTTa4224	L119	24.8382	3.72573	24.8382	3.66133	9.42128	11.5804
NlBel4825	L120	24.9402	3.74104	24.9402	3.674	9.55842	11.6204
FrFCF5567	L124	24.9394	3.74091	24.9394	3.67918	9.57763	11.6368
FrEve6704	L127	24.9419	3.74129	24.9419	3.67527	9.5449	11.6245
FrHer6126	L128	24.9145	3.73718	24.9145	3.66972	9.46934	11.6069
ByRod5064	L13	25.0087	3.75131	25.0087	3.66856	9.29006	11.6032
FrDat4823	L130	24.9781	3.74672	24.9781	3.67127	9.41737	11.6118
FrAri6220	L132	24.9601	3.74401	24.9601	3.67414	9.44534	11.6209
FrVik6558	L133	24.7264	3.70896	24.7264	3.6549	9.42563	11.56
-	L134	24.8845	3.73268	24.8845	3.66246	9.40877	11.5839
NlBlu1843	L135	24.9121	3.73681	24.9121	3.66497	9.40697	11.5919
–	L136	24.8717	3.73075	24.8717	3.66507	9.40466	11.5922
Cz5569	L142	24.9492	3.74238	24.9492	3.66931	9.43496	11.6056
Cz4811	L143	24.7555	3.71333	24.7555	3.64028	9.32527	11.5138
PlGlo3949	L147	25.0177	3.75265	25.0177	3.66943	9.44726	11.606
FrAst4955	L148	24.9744	3.74616	24.9744	3.66488	9.28731	11.5916
PlArt6264	L151	24.9195	3.73792	24.9195	3.66712	9.47759	11.5987
RoRol6256	L154	24.9257	3.73886	24.9257	3.65955	9.37065	11.5747
RoZ616247	L155	24.9796	3.74695	24.9796	3.65652	9.27149	11.5652
RoZ956381	L156	24.9317	3.73976	24.9317	3.65429	9.39614	11.5581
RoZ956382	L157	24.9391	3.74086	24.9391	3.65845	9.42261	11.5713
RoZ956383	L158	24.9141	3.73711	24.9141	3.65611	9.40883	11.5638
RoZ956384	L160	24.9129	3.73694	24.9129	3.65962	9.46112	11.575
Se5689	L165	24.9892	3.74838	24.9892	3.66255	9.40771	11.5842
SeBle3078	L166	24.8854	3.73281	24.8854	3.66005	9.38042	11.5763
Cnv876217	L167	24.944	3.74161	24.944	3.66178	9.23971	11.5818
CnJYM8	L168	24.9479	3.74219	24.9479	3.66201	9.52495	11.5825
CnJVM6838	L169	24.9594	3.7439	24.9594	3.66852	9.40777	11.6031
Cn5502	L170	24.8034	3.72051	24.8034	3.64394	9.39304	11.5254
Cn5506	L171	24.9885	3.74827	24.9885	3.66913	9.43462	11.605
Cn5520	L172	24.9535	3.74302	24.9535	3.67076	9.5661	11.6102
CnJVM6841	L173	24.9375	3.74063	24.9375	3.66286	9.35436	11.5852
Cn5507	L174	24.9493	3.7424	24.9493	3.67303	9.42873	11.6174
Cn5518	L175	24.9771	3.74657	24.9771	3.65196	9.32768	11.5507
Cn6870	L176	24.9298	3.73946	24.9298	3.65802	9.42823	11.5699
Cn6991	L177	24.9052	3.73579	24.9052	3.66253	9.47575	11.5842
L936020	L179	24.9457	3.74186	24.9457	3.66408	9.4734	11.5891
RuKva7504	L18	24.9213	3.73819	24.9213	3.66224	9.26583	11.5832
CnL876215	L180	24.9942	3.74913	24.9942	3.66555	9.51014	11.5937
CnL876216	L181	25.044	3.75661	25.044	3.6789	9.53276	11.6359
CnL876214	L182	25.1128	3.76692	25.1128	3.68749	9.57473	11.6631
JpHon5404	L185	25.0738	3.76107	25.0738	3.67876	9.43702	11.6355
JpHon5405	L186	24.904	3.7356	24.904	3.66125	9.47911	11.5801
JpKot5406	L187	24.9682	3.74523	24.9682	3.65922	9.44246	11.5737
JpHon5396	L188	24.9086	3.73629	24.9086	3.64638	9.25671	11.5331
JpHon5365	L189	24.9428	3.74142	24.9428	3.65831	9.42669	11.5708
RuPer7505	L19	24.9232	3.73848	24.9232	3.64753	9.1171	11.5367
JpHon5382	L190	25.0059	3.75089	25.0059	3.65683	9.37891	11.5661
JpHon5383	L192	24.9725	3.74588	24.9725	3.65598	9.34746	11.5635
JpMin5413	L193	24.9931	3.74896	24.9931	3.6559	9.30207	11.5632
JpAoy4116	L194	25.0033	3.75049	25.0033	3.66147	9.41357	11.5808
RuDob7194	L20	25.0345	3.75518	25.0345	3.66953	9.43425	11.6063
RuArx299	L201	24.9329	3.73994	24.9329	3.65533	9.33041	11.5614
RuBag2916	L202	24.9459	3.74188	24.9459	3.65739	9.38848	11.5679
RuVel1307	L203	24.964	3.74459	24.964	3.65752	9.27297	11.5683
RuVel2900	L204	24.8411	3.72617	24.8411	3.62831	8.92579	11.4759
ByVit352	L205	24.7961	3.71942	24.7961	3.64002	9.17986	11.513
RuVol237	L206	24.9208	3.73812	24.9208	3.65915	9.38919	11.5735
RuVol302	L207	24.9915	3.74872	24.9915	3.67334	9.42891	11.6184
RuVat801	L208	24.8667	3.73001	24.8667	3.65916	9.32781	11.5735
RuVot785	L209	24.7887	3.7183	24.7887	3.64036	9.35221	11.5141
RuVos7281	L21	24.9847	3.7477	24.9847	3.66682	9.42055	11.5977
RuDVK1475	L210	24.9568	3.74352	24.9568	3.65253	9.26805	11.5525
RuKac4031	L211	24.9843	3.74764	24.9843	3.66178	9.36556	11.5818
Ru1333	L212	24.87	3.7305	24.87	3.64683	9.14838	11.5345
RuGdo320	L213	24.7574	3.71361	24.7574	3.64153	9.26757	11.5177
RuGla472	L214	24.9445	3.74167	24.9445	3.66341	9.37639	11.587
Iq2980	L216	24.9319	3.73979	24.9319	3.66297	9.23522	11.5856
RuKot1310	L217	24.9453	3.7418	24.9453	3.6672	9.35272	11.5989
RuZar1980	L218	24.6683	3.70024	24.6683	3.6386	9.38837	11.5085
RuZar1583	L219	25.1366	3.77049	25.1366	3.68405	9.44355	11.6522
RuAnt6641	L22	25.0364	3.75546	25.0364	3.6694	9.38192	11.6059
RuNov468	L220	25.1373	3.7706	25.1373	3.68367	9.50468	11.651
RuOst467	L221	25.1305	3.76957	25.1305	3.68737	9.54123	11.6627
RuOpo753	L222	25.1105	3.76657	25.1105	3.68036	9.49222	11.6406
–	L223	25.1053	3.76579	25.1053	3.68425	9.53384	11.6528
RuMis1315	L224	25.1509	3.77263	25.1509	3.67683	9.35794	11.6294
RuMos375	L225	25.1434	3.7715	25.1434	3.67777	9.33018	11.6324
RuPal2922	L226	24.7648	3.71471	24.7648	3.64869	9.30336	11.5404
RuPal2997	L227	24.9939	3.74909	24.9939	3.65668	9.35205	11.5657
RuPec4036	L228	24.9438	3.74156	24.9438	3.65659	9.36008	11.5654
RuPec2889	L229	25.0257	3.75386	25.0257	3.65987	9.32961	11.5757
RuKro5252	L23	25.0614	3.7592	25.0614	3.6667	9.22909	11.5974
RuPer1001	L231	16.3827	2.45741	16.3827	2.38435	6.28913	7.54144
UaZak3182	L232	24.9053	3.73579	24.9053	3.6598	9.29481	11.5755
UaPol1132	L233	25.1549	3.77323	25.1549	3.6794	9.30232	11.6375
RuPsk2902	L234	25.1499	3.77249	25.1499	3.67585	9.3104	11.6263
RuPor1582	L235	25.159	3.77384	25.159	3.66404	9.23925	11.5889
RuPor470	L236	25.2022	3.78034	25.2022	3.66591	9.29141	11.5948
RuPri51	L237	25.1666	3.77499	25.1666	3.66669	9.31004	11.5973
RuPit4032	L238	25.1583	3.77375	25.1583	3.6707	9.38802	11.61
RuSta2883	L239	25.1911	3.77866	25.1911	3.67054	9.38236	11.6095
RuSol317	L240	25.1466	3.77198	25.1466	3.68372	9.41014	11.6512
RuSte2895	L242	25.1477	3.77216	25.1477	3.67721	9.35748	11.6306
GbLir5334	L243	25.1662	3.77494	25.1662	3.67533	9.29497	11.6247
GbLSu5336	L244	25.1807	3.7771	25.1807	3.66489	9.29498	11.5916
RuSmo760	L245	25.1831	3.77747	25.1831	3.66241	9.28213	11.5838
RuFal1314	L246	25.1572	3.77358	25.1572	3.67207	9.37087	11.6143
RuFok2896	L247	25.202	3.7803	25.202	3.66374	9.29083	11.588
RuCer1581	L248	25.1499	3.77248	25.1499	3.67092	9.34699	11.6107
RuCer1303	L249	25.0927	3.7639	25.0927	3.66956	9.25972	11.6064
RuPsk5548	L25	24.976	3.74641	24.976	3.6695	9.30348	11.6062
RuUrj1313	L250	25.1082	3.76623	25.1082	3.67287	9.3293	11.6169
CzAGT7236	L258	25.0514	3.75771	25.0514	3.68013	9.33242	11.6398
CzAGT7225	L259	25.1479	3.77218	25.1479	3.67602	9.26498	11.6268
RuUra7196	L261	24.9548	3.74322	24.9548	3.67648	9.17743	11.6283
Ru6297	L262	25.1174	3.76762	25.1174	3.67763	9.36687	11.6319
CzAGT7224	L263	25.1502	3.77253	25.1502	3.67844	9.37808	11.6345
RuSev6340	L264	25.1521	3.77281	25.1521	3.66642	9.15271	11.5965
UsArn3908	L265	25.1657	3.77486	25.1657	3.67888	9.35865	11.6359
UsBis1684	L266	24.9345	3.74018	24.9345	3.67448	9.33624	11.622
Cz7232	L269	25.0215	3.75322	25.0215	3.67834	9.31742	11.6342
RuTos6646	L27	25.0663	3.75995	25.0663	3.67692	9.18539	11.6297
AuEyr7446	L270	25.0544	3.75816	25.0544	3.67914	9.40805	11.6367
Cz7236	L271	25.1346	3.77019	25.1346	3.67735	9.32616	11.631
Cz7235	L272	25.1454	3.77181	25.1454	3.68043	9.43501	11.6408
AuWal7447	L273	24.8383	3.72574	24.8383	3.66083	9.47155	11.5788
NlVer5650	L275	25.1324	3.76986	25.1324	3.68882	9.47585	11.6673
FrAlt7060	L276	25.0725	3.76088	25.0725	3.68705	9.32166	11.6617
CnSel7148	L278	25.0617	3.75926	25.0617	3.67419	9.2914	11.621
FrEol7034	L279	25.0553	3.75829	25.0553	3.66487	8.94681	11.5916
RuPam7063	L28	25.0937	3.76406	25.0937	3.68208	9.3797	11.646
RuCia5189	L280	25.0712	3.76069	25.0712	3.67363	9.0972	11.6193
Ru5591	L281	25.1232	3.76848	25.1232	3.66321	9.26814	11.5863
Ru5600	L282	25.1099	3.76648	25.1099	3.67281	9.27612	11.6167
Ru5628	L283	25.15	3.7725	25.15	3.67304	9.38307	11.6174
Ru5608	L284	25.1554	3.77331	25.1554	3.68229	9.40222	11.6467
Ru6672	L285	25.1271	3.76906	25.1271	3.67743	9.38932	11.6313
Ru6173	L286	24.9994	3.74991	24.9994	3.68186	9.40352	11.6453
UsRed1709	L287	25.0796	3.76195	25.0796	3.67069	9.38557	11.61
GbAma5576	L288	25.1596	3.77395	25.1596	3.68009	9.41201	11.6397
CaLin5649	L289	25.1153	3.76729	25.1153	3.68462	9.32914	11.654
RuTom7506	L29	24.968	3.74519	24.968	3.65551	8.92975	11.562
FrMic5656	L290	25.0985	3.76478	25.0985	3.67956	9.39639	11.638
UsCul4695	L291	25.2185	3.78278	25.2185	3.67004	9.41127	11.6079
RuIst7032	L292	25.1386	3.77079	25.1386	3.67439	9.31887	11.6217
Ca6339	L293	25.1454	3.77181	25.1454	3.67817	9.31796	11.6336
CaNor4153	L294	25.1287	3.76931	25.1287	3.68329	9.48031	11.6498
CaDuf4822	L295	25.1382	3.77073	25.1382	3.67907	9.36767	11.6365
CaNor5553	L296	25.1114	3.76671	25.1114	3.681	9.33509	11.6426
CaPra7210	L297	25.1309	3.76964	25.1309	3.66856	9.28156	11.6032
Ca7211	L298	25.1427	3.77141	25.1427	3.68124	9.46326	11.6433
CaDuf7212	L299	25.1321	3.76981	25.1321	3.66981	9.25978	11.6072
RuTom7507	L30	25.1438	3.77157	25.1438	3.68428	9.38671	11.653
CaOme7207	L300	25.1195	3.76793	25.1195	3.676	9.32194	11.6268
CaBet7258	L301	25.1312	3.76968	25.1312	3.67788	9.41297	11.6327
Ca6335	L302	25.1167	3.7675	25.1167	3.68757	9.46403	11.6634
Ca6345	L303	25.0191	3.75286	25.0191	3.6747	9.35494	11.6227
Ca6338	L304	25.1106	3.76659	25.1106	3.67254	9.43735	11.6158
UsNor4403	L305	25.0033	3.7505	25.0033	3.67013	9.3619	11.6082
CzAGT7231	L306	25.1327	3.7699	25.1327	3.67876	9.55042	11.6355
Us5657	L307	25.1282	3.76924	25.1282	3.68585	9.56497	11.6579
UsNor3511	L308	25.0969	3.76453	25.0969	3.68725	9.4305	11.6623
ArBen7253	L309	25.1388	3.77082	25.1388	3.6825	9.47364	11.6473
RuTos6262	L31	25.0888	3.76332	25.0888	3.68022	9.50165	11.6401
ArEnt7254	L310	25.1214	3.76821	25.1214	3.68881	9.44905	11.6673
ArTMP6905	L311	20.096	3.0144	20.096	2.9449	7.7396	9.31439
CnSac7080	L312	18.3726	2.75589	18.3726	2.69385	7.16548	8.52035
Cn7057	L313	25.1253	3.7688	25.1253	3.68149	9.43325	11.6441
Cn7054	L314	24.7608	3.71412	24.7608	3.62104	8.81185	11.4529
CnV297053	L315	24.7341	3.71011	24.7341	3.65355	8.78373	11.5558
FrAla7203	L316	24.9322	3.73983	24.9322	3.66404	9.23383	11.5889
FrKao7204	L317	24.9775	3.74662	24.9775	3.67252	9.20239	11.6158
FrBal7205	L318	24.8983	3.73474	24.8983	3.66663	9.33005	11.5971
FrLFL37	L319	24.9342	3.74013	24.9342	3.67061	9.35054	11.6097
RuTom5062	L32	25.1154	3.76731	25.1154	3.68578	9.52147	11.6577
FrLSL68	L320	24.9654	3.74481	24.9654	3.66075	9.32422	11.5785
FrJae7215	L321	24.9466	3.74198	24.9466	3.67144	9.32862	11.6123
FrOur7261	L322	24.9896	3.74844	24.9896	3.66783	9.26629	11.6009
CzRec7262	L323	25.0076	3.75115	25.0076	3.66641	9.35105	11.5964
FrBai7260	L324	25.0442	3.75663	25.0442	3.67146	9.3407	11.6124
FrLea7213	L325	24.9741	3.74611	24.9741	3.67077	9.37261	11.6102
FrEur7040	L326	24.7988	3.71983	24.7988	3.65462	9.09018	11.5591
Fr1836	L327	24.2716	3.64074	24.2716	3.58744	9.13034	11.3467
CaFla6222	L328	24.9538	3.74307	24.9538	3.65207	9.13628	11.5511
FrOle6896	L329	24.9039	3.73559	24.9039	3.65546	9.25589	11.5618
RuTom3579	L33	25.1351	3.77027	25.1351	3.68468	9.32037	11.6542
FrSym6654	L330	24.9547	3.7432	24.9547	3.67113	9.42898	11.6114
FrNat7214	L331	24.9628	3.74443	24.9628	3.66456	9.31841	11.5906
CzVer4813	L332	24.8387	3.72581	24.8387	3.65054	9.33215	11.5462
CzJan7259	L333	24.9769	3.74654	24.9769	3.65517	9.23258	11.5609
CzAmo7206	L334	24.8053	3.7208	24.8053	3.64397	9.18119	11.5255
CzKra4887	L335	24.8561	3.72841	24.8561	3.66796	9.38658	11.6013
NlLol7263	L337	24.9638	3.74457	24.9638	3.66969	9.39667	11.6068
Ru4172	L34	25.1069	3.76604	25.1069	3.69683	9.47799	11.6926
De3123	L340	24.8922	3.73383	24.8922	3.66229	9.36928	11.5834
RuKin7445	L341	25.0032	3.75049	25.0032	3.67866	9.35436	11.6352
UzBah3447	L342	24.9974	3.74961	24.9974	3.67899	9.4751	11.6362
–	L343	24.7261	3.70891	24.7261	3.64022	9.22617	11.5136
Ru6674	L344	24.958	3.7437	24.958	3.67465	9.29721	11.6225
Ru5592	L346	24.6194	3.69291	24.6194	3.64105	9.06245	11.5162
RuLeg6341	L348	24.9277	3.73915	24.9277	3.66576	9.39099	11.5944
Ru4739	L349	24.8577	3.72866	24.8577	3.66239	9.42878	11.5837
RuViz7508	L35	24.9362	3.74043	24.9362	3.66046	9.39321	11.5776
RuKub3935	L350	24.9962	3.74943	24.9962	3.6656	9.3313	11.5939
RuVor3052	L352	24.7347	3.71021	24.7347	3.61645	8.68281	11.4384
Ru1295	L353	24.9817	3.74726	24.9817	3.66372	9.34693	11.5879
Ru84	L354	24.8984	3.73476	24.8984	3.65629	9.27368	11.5644
Ua1404	L361	25.0065	3.75098	25.0065	3.66469	9.3615	11.591
It3770	L363	24.9933	3.74899	24.9933	3.6628	9.33041	11.585
Tr5094	L364	24.9242	3.73863	24.9242	3.66147	9.26841	11.5808
Tr5092	L365	24.9714	3.74571	24.9714	3.67235	9.32373	11.6152
RoMad5208	L366	25.0812	3.76218	25.0812	3.67688	9.43067	11.6296
*UgoYar3002	L369	25.0114	3.75172	25.0114	3.67218	9.41747	11.6147
RuPol7448	L37	24.9731	3.74596	24.9731	3.66182	9.23884	11.5819
UgoOzi3018	L370	24.998	3.7497	24.998	3.67792	9.42058	11.6328
InTMP6915	L374	24.8933	3.734	24.8933	3.67242	9.3201	11.6155
EgBal3816	L376	24.964	3.7446	24.964	3.67654	9.29945	11.6285
It1175	L377	24.9205	3.73807	24.9205	3.67525	9.24166	11.6244
ItSic407	L378	25.0964	3.76445	25.0964	3.68182	9.4437	11.6452
ArLin1034	L379	24.9728	3.74593	24.9728	3.6669	9.38938	11.598
RuUni7510	L38	24.98	3.74701	24.98	3.65662	9.3728	11.5655
ArLFl3316	L380	25.0927	3.7639	25.0927	3.68064	9.44879	11.6414
EgGis1743	L387	24.9463	3.74194	24.9463	3.66089	9.24512	11.579
RuTon5169	L39	24.7111	3.70666	24.7111	3.62007	9.00959	11.4499
AfrLin95	L390	24.9683	3.74525	24.9683	3.67597	9.49094	11.6267
Cn1556	L391	25.0211	3.75316	25.0211	3.67298	9.40783	11.6172
CnKra3744	L392	24.8646	3.72969	24.8646	3.66554	9.23473	11.5937
CnKar3749	L393	24.8817	3.73225	24.8817	3.67198	9.44515	11.614
Ru3529	L397	25.0042	3.75062	25.0041	3.67533	9.41051	11.6246
Ar550	L398	25.0249	3.75373	25.0249	3.68221	9.42182	11.6464
Kz432	L399	25.0253	3.75379	25.0253	3.68084	9.49535	11.6421
RuAle7010	L41	24.7879	3.71819	24.7879	3.63967	9.32764	11.5118
RuFak4613	L42	24.9896	3.74844	24.9896	3.66814	9.41453	11.6019
RuNad7199	L43	24.9	3.735	24.9	3.65743	9.31342	11.568
RuAtl7511	L44	24.9394	3.74091	24.9394	3.66338	9.41536	11.5868
RuAle5168	L45	24.8092	3.72139	24.8092	3.66285	9.38262	11.5852
RuYra1312	L451	24.7855	3.71783	24.7855	3.6474	9.46656	11.5363
Ru1982	L452	25.0369	3.75553	25.0369	3.6746	9.45722	11.6223
Ru3965	L453	25.0861	3.76291	25.0861	3.67951	9.4775	11.6379
Ru1807	L454	25.0092	3.75138	25.0092	3.67992	9.50242	11.6392
Ru228	L455	25.0529	3.75793	25.0529	3.67713	9.59	11.6303
Ru267	L457	24.9437	3.74155	24.9437	3.66636	9.50117	11.5963
RuTve6388	L46	24.9949	3.74924	24.9949	3.67544	9.42329	11.625
RuZar6387	L47	24.9514	3.74272	24.9514	3.68113	9.45717	11.643
RuNov4932	L48	25.0171	3.75257	25.0171	3.67835	9.3241	11.6342
RuSve2843	L49	25.0077	3.75115	25.0077	3.67913	9.45511	11.6367
RuL1326835	L50	25.0052	3.75078	25.0052	3.67785	9.38809	11.6326
RuAP75326	L51	24.9664	3.74496	24.9664	3.67932	9.38202	11.6373
RuSla4832	L52	24.8187	3.72281	24.8187	3.66253	9.20312	11.5841
RuKLN5327	L53	25.0183	3.75274	25.0183	3.67143	9.27184	11.6123
RuG175319	L54	25.0924	3.76386	25.0924	3.68144	9.40656	11.644
RuG185317	L55	25.0431	3.75646	25.0431	3.67216	9.36692	11.6146
RuImp6353	L56	25.1139	3.76708	25.1139	3.67736	9.40474	11.6311
RuC104830	L57	25.107	3.76605	25.107	3.6802	9.40028	11.64
RuFen7512	L58	24.7962	3.71943	24.7962	3.64587	9.20812	11.5315
RuSou4623	L59	25.0202	3.75304	25.0202	3.6776	9.34446	11.6318
RuK64185	L61	25.0736	3.76104	25.0736	3.68086	9.31254	11.6421
RuVas4601	L62	24.57	3.68549	24.57	3.62787	9.14456	11.4745
RuSin6261	L63	25.0259	3.75388	25.0259	3.67554	9.33339	11.6253
RuBel6313	L64	25.0415	3.75622	25.0415	3.67156	9.35005	11.6127
AfRna4447	L646	25.1055	3.76582	25.1055	3.68778	9.56341	11.664
RuSin7195	L65	24.8751	3.73127	24.8751	3.64152	9.03885	11.5177
Cn194	L650	25.082	3.7623	25.082	3.67033	9.40413	11.6088
Cn196	L651	24.9673	3.74509	24.9673	3.67751	9.26861	11.6315
Cn547	L656	25.0536	3.75804	25.0536	3.68711	9.53311	11.6619
Cn1570	L657	25.0969	3.76454	25.0969	3.6864	9.41097	11.6597
Eg101	L659	25.0573	3.7586	25.0573	3.68809	9.44398	11.665
RuF217513	L66	25.107	3.76605	25.107	3.67526	9.38159	11.6244
-	L660	25.0002	3.75004	25.0002	3.68356	9.47339	11.6507
Pam115	L661	25.0331	3.75497	25.0331	3.68463	9.52815	11.654
Ua494	L664	25.0303	3.75455	25.0303	3.68602	9.57629	11.6585
Ua495	L665	25.0851	3.76277	25.0851	3.6752	9.4065	11.6242
Kz295	L666	25.0274	3.75412	25.0274	3.683	9.43356	11.6489
ByGra7434	L67	25.0828	3.76241	25.0828	3.68699	9.45668	11.6615
Pk4393	L670	24.8356	3.72534	24.8356	3.66816	9.3688	11.602
Am2804	L674	25.1014	3.76521	25.1014	3.68371	9.48866	11.6512
Am2815	L675	25.0982	3.76474	25.0982	3.68718	9.49801	11.6621
ByLas7043	L68	25.0917	3.76375	25.0917	3.68096	9.42626	11.6424
ByVes7440	L69	25.0231	3.75347	25.0231	3.68919	9.50564	11.6685
ByLev6893	L70	24.8745	3.73117	24.8745	3.64442	9.23908	11.5269
ByGro7433	L71	24.8965	3.73447	24.8965	3.64141	9.11778	11.5174
ByTal7438	L72	24.9407	3.7411	24.9407	3.65299	9.30701	11.554
ByLad7432	L73	24.975	3.74625	24.975	3.65762	9.27701	11.5686
ByRub7429	L74	24.5498	3.68247	24.5498	3.60705	9.14489	11.4087
ByE686267	L76	24.933	3.73996	24.933	3.65729	9.26562	11.5676
ByK656266	L77	24.8846	3.7327	24.8846	3.65887	9.36224	11.5726
BySig6268	L78	24.7432	3.71148	24.7432	3.63924	9.15155	11.5105
BySog6329	L79	24.9803	3.74704	24.9803	3.64424	9.14427	11.5263
ByMog4615	L80	24.8428	3.72641	24.8428	3.64392	9.04944	11.5253
ByBel4178	L81	25.0329	3.75494	25.0329	3.66177	9.30605	11.5817
ByA274934	L82	25.0087	3.7513	25.0087	3.65093	9.21277	11.5475
ByLir6332	L83	24.9916	3.74874	24.9916	3.62284	8.79763	11.4586
ByOrs4177	L85	24.9782	3.74673	24.9782	3.66098	9.49982	11.5793
ByDas5309	L86	24.8083	3.72124	24.8083	3.64337	9.2787	11.5236
ByYro6787	L87	24.9224	3.73837	24.9224	3.65584	9.31918	11.563
ByBel6791	L88	25.0011	3.75017	25.0011	3.65348	9.27145	11.5555
ByPri4841	L89	24.9913	3.7487	24.9913	3.65076	9.18421	11.5469
ByJod7482	L90	24.931	3.73965	24.931	3.65199	9.2713	11.5508
UaAel5041	L92	24.714	3.7071	24.714	3.63437	9.30857	11.4951
UaLvo4845	L93	24.8823	3.73234	24.8823	3.64704	9.21315	11.5352
UaKam6637	L94	24.9814	3.74722	24.9814	3.63512	8.88907	11.4975
UaD144626	L95	24.7977	3.71965	24.7977	3.64588	9.2064	11.5315
Ua4972	L96	24.8858	3.73288	24.8858	3.62832	8.86772	11.476
Ua6650	L97	24.8951	3.73426	24.8951	3.64501	9.24139	11.5288

## Sheet: Table S4
Table S4. Didtribution of SNPs on chromosomes
Chromosome			SNPs	All (306)
NBCI ID	Number	Length (bp)
CP027619	1	29425369	Intergenic	266590
			CDS	30524
			Density	0.0100972
CP027626	2	25730386	Intergenic	312123
			CDS	20462
			Density	0.0129258
CP027627	3	26636119	Intergenic	238928
			CDS	27383
			Density	0.00999812
CP027628	4	19927942	Intergenic	152741
			CDS	19145
			Density	0.00862538
CP027629	5	17699757	Intergenic	200780
			CDS	19874
			Density	0.0124665
CP027630	6	18078158	Intergenic	183185
			CDS	16896
			Density	0.0110676
CP027631	7	18299719	Intergenic	197190
			CDS	18458
			Density	0.0117842
CP027632	8	23785339	Intergenic	167602
			CDS	23407
			Density	0.00803054
CP027633	9	22091576	Intergenic	241851
			CDS	24517
			Density	0.0120574
CP027620	10	18203127	Intergenic	177832
			CDS	13359
			Density	0.0105032
CP027621	11	19887771	Intergenic	146600
			CDS	18426
			Density	0.00829786
CP027622	12	20889232	Intergenic	210287
			CDS	22045
			Density	0.0111221
CP027623	13	20483506	Intergenic	256807
			CDS	25973
			Density	0.0138053
CP027624	14	19392306	Intergenic	183831
			CDS	25273
			Density	0.0107828
CP027625	15	15636771	Intergenic	156902
			CDS	17838
			Density	0.0111749

## Sheet: Table S5
Table S5. Summary of SNPs identified in 306 genotypes
Accession ID	Total SNPs	Reference Homozygous SNPs	Non-Reference Homozygous SNPs	Heterozygous SNPs	Non-synonymous SNPs	Synonymous SNPs	Ratio
Lt6184	1983277	1312852	318862	351563	34022	41494	0.819926
Lt4986	1946563	1285446	311846	349271	33787	40827	0.827565
Lt7612	1868261	1236171	230214	401876	32813	39948	0.821393
Lt6175	1837517	1185976	215366	436175	33317	40639	0.819828
NlMer6679	1966314	1294122	305812	366380	34864	42195	0.826259
NlAga6700	1882493	1262506	283235	336752	26902	32081	0.838565
–	2119283	1410289	365891	343103	32888	39433	0.834022
NlEli5654	2020964	1341190	338650	341124	33155	39903	0.83089
NlLau5580	1988658	1308962	338876	340820	29645	35253	0.840921
NlMar5571	2067869	1339888	297474	430507	34900	42199	0.827034
NlRei4023	1998438	1303186	301934	393318	31992	38007	0.84174
NlTTa4224	2031527	1326544	369208	335775	32316	38724	0.834521
NlBel4825	1969757	1298516	248240	423001	31505	37900	0.831266
FrFCF5567	2018627	1351036	320568	347023	32235	38657	0.833872
FrEve6704	2123189	1400377	364485	358327	34910	41550	0.840193
FrHer6126	1970387	1333852	263198	373337	29241	35747	0.817999
ByRod5064	2001487	1287965	369443	344079	35121	42099	0.834248
FrDat4823	2003351	1346517	279709	377125	28379	34054	0.833353
FrAri6220	1879552	1205371	238191	435990	32493	39534	0.8219
FrVik6558	1880080	1210343	225031	444706	31705	38724	0.818743
-	1937508	1285653	262700	389155	31309	37314	0.839068
NlBlu1843	2041387	1367343	320234	353810	32215	39141	0.82305
–	1970049	1175186	437716	357147	36241	42092	0.860995
Cz5569	2076127	1363976	374370	337781	32840	39418	0.833122
Cz4811	2078404	1326109	315334	436961	35017	42211	0.82957
PlGlo3949	2117495	1393023	315959	408513	34702	41525	0.835689
FrAst4955	1816643	1212652	211094	392897	24816	30195	0.821858
PlArt6264	2081680	1361105	297756	422819	34234	41318	0.828549
RoRol6256	1967251	1298115	327054	342082	32945	39902	0.825648
RoZ616247	1988855	1304666	357554	326635	34135	40758	0.837504
RoZ956381	2175924	1468542	360528	346854	35043	41776	0.838831
RoZ956382	1660142	1020711	182184	457247	31224	37602	0.830381
RoZ956383	2102327	1420208	345764	336355	34302	41022	0.836185
RoZ956384	1957735	1291087	265441	401207	34079	41227	0.826618
Se5689	1866403	1209738	210641	446024	32879	39955	0.822901
SeBle3078	1983739	1315387	287855	380497	32568	39574	0.822965
Cnv876217	1771522	1130087	184186	457249	32098	38635	0.830801
CnJYM8	1926044	1232023	237427	456594	35890	43434	0.826311
CnJVM6838	1911460	1273202	282083	356175	30530	37430	0.815656
Cn5502	1814751	1181961	233890	398900	31453	37910	0.829676
Cn5506	1820177	1213789	236771	369617	31485	38438	0.819111
Cn5520	2152809	1428961	378485	345363	37333	44495	0.839038
CnJVM6841	2016499	1342788	313124	360587	33568	41095	0.816839
Cn5507	2090898	1391807	351907	347184	34040	41462	0.820993
Cn5518	2170456	1456163	369376	344917	35314	42115	0.838514
Cn6870	1772909	1120891	198106	453912	32134	38787	0.828473
Cn6991	1926568	1253601	319383	353584	32894	39793	0.826628
L936020	2059364	1321282	336739	401343	36641	43677	0.838908
RuKva7504	2058340	1357107	350116	351117	36567	44173	0.827813
CnL876215	1983045	1277394	315982	389669	35031	42111	0.831873
CnL876216	1872233	1230485	263030	378718	34416	42022	0.819
CnL876214	1969211	1265939	331738	371534	36239	43673	0.82978
JpHon5404	2185794	1454101	369607	362086	37877	45567	0.831238
JpHon5405	2199823	1486151	359533	354139	36162	43387	0.833475
JpKot5406	2119229	1448643	308039	362547	34798	42262	0.823387
JpHon5396	2029060	1368698	313994	346368	32618	38913	0.838229
JpHon5365	2016883	1365845	302075	348963	33257	40260	0.826056
RuPer7505	1870937	1222382	288173	360382	30554	37239	0.820484
JpHon5382	2050429	1362255	264711	423463	34569	41273	0.837569
JpHon5383	2104114	1418145	322129	363840	34984	42372	0.82564
JpMin5413	2170801	1440840	364400	365561	37636	44575	0.84433
JpAoy4116	2199132	1480092	366081	352959	37235	44511	0.836535
RuDob7194	2129997	1396361	348727	384909	38374	46497	0.825301
RuArx299	1893233	1250411	208756	434066	30163	36559	0.82505
RuBag2916	2029865	1352666	262825	414374	32684	39552	0.826355
RuVel1307	2075950	1407027	329107	339816	30603	37192	0.822838
RuVel2900	1649373	1079939	180974	388460	17867	21708	0.823061
ByVit352	1914483	1266493	232751	415239	27537	33464	0.822884
RuVol237	1949576	1281118	225686	442772	31058	37863	0.820273
RuVol302	1994779	1325582	277274	391923	29924	36255	0.825376
RuVat801	2142081	1447491	345539	349051	32145	38502	0.834892
RuVot785	2118917	1433961	344534	340422	33966	40513	0.838398
RuVos7281	1935850	1227255	261703	446892	37783	46190	0.817991
RuDVK1475	1972369	1327497	255499	389373	29998	36313	0.826095
RuKac4031	2018120	1331179	245594	441347	31851	38808	0.820733
Ru1333	2015255	1364436	331527	319292	27103	32393	0.836693
RuGdo320	1795471	1189863	215367	390241	25723	30919	0.831948
RuGla472	1952718	1283747	233431	435540	30503	36990	0.824628
Iq2980	1850548	1232798	250424	367326	27299	32764	0.833201
RuKot1310	1923803	1292033	238915	392855	30217	36774	0.821695
RuZar1980	1969231	1308652	285110	375469	37416	45925	0.81472
RuZar1583	1896567	1254010	207942	434615	32657	39866	0.819169
RuAnt6641	2018481	1327330	337854	353297	35224	43017	0.818839
RuNov468	2240049	1492399	377361	370289	38167	45726	0.834689
RuOst467	2144205	1444530	344707	354968	35355	42503	0.831824
RuOpo753	2031100	1360129	272815	398156	34719	42321	0.820373
–	2066535	1359843	295391	411301	36015	43222	0.833256
RuMis1315	1903560	1231097	198982	473481	33478	41411	0.808433
RuMos375	1932365	1270035	240911	421419	32833	40501	0.810671
RuPal2922	1896367	1230711	229521	436135	33328	40439	0.824155
RuPal2997	1980018	1308846	257853	413319	33520	40812	0.821327
RuPec4036	2073694	1389487	314924	369283	34944	42331	0.825494
RuPec2889	2011315	1321453	283455	406407	34003	41640	0.816595
RuKro5252	1985636	1303762	337984	343890	34920	42421	0.823177
RuPer1001	1209649	818748	148492	242409	19089	23667	0.806566
UaZak3182	1809468	1187002	261485	360981	32688	40846	0.800274
UaPol1132	2033047	1366893	296713	369441	33377	40771	0.818646
RuPsk2902	1994192	1318603	241793	433796	34258	41760	0.820354
RuPor1582	1945835	1292915	231798	421122	32835	40103	0.818767
RuPor470	2051518	1348834	268968	433716	34330	41868	0.819958
RuPri51	2099103	1395071	339732	364300	34860	42985	0.810981
RuPit4032	2053468	1357526	261607	434335	34046	41752	0.815434
RuSta2883	2208098	1469920	369370	368808	36470	44286	0.823511
RuSol317	1775316	1127694	194796	452826	31970	38738	0.825288
RuSte2895	1943813	1300366	243375	400072	32677	39917	0.818624
GbLir5334	2053818	1351723	298330	403765	35635	43035	0.828047
GbLSu5336	2155348	1439207	358870	357271	35524	43000	0.82614
RuSmo760	1881262	1238437	222875	419950	31703	38907	0.814841
RuFal1314	1936321	1285613	243951	406757	32076	39058	0.82124
RuFok2896	1918816	1210344	228455	480017	34516	41720	0.827325
RuCer1581	1889230	1212457	204537	472236	33046	40562	0.814703
RuCer1303	2030930	1363186	321946	345798	33386	40388	0.826632
RuPsk5548	1979951	1299015	268036	412900	34830	42754	0.814661
RuUrj1313	1983100	1323047	270430	389623	32804	40361	0.812765
CzAGT7236	1971686	1308784	323960	338942	30566	36966	0.826868
CzAGT7225	1707773	1118039	138795	450939	29014	35244	0.823232
RuUra7196	1861197	1130410	401900	328887	33603	40517	0.829356
Ru6297	2018387	1391101	286318	340968	30348	36937	0.821615
CzAGT7224	1921862	1220565	245005	456292	32317	39523	0.817676
RuSev6340	1978609	1175965	413757	388887	36998	43957	0.841686
UsArn3908	2028877	1353673	333966	341238	33341	40557	0.822078
UsBis1684	1801939	1204020	225583	372336	30661	37805	0.81103
Cz7232	1987084	1345288	306019	335777	31560	38704	0.81542
RuTos6646	1751632	1124752	174885	451995	30922	38403	0.805198
AuEyr7446	1989680	1181012	462378	346290	38184	45427	0.840557
Cz7236	2094389	1382043	363348	348998	35111	42042	0.835141
Cz7235	2069582	1277979	426361	365242	38427	45811	0.838816
AuWal7447	1663769	961385	211418	490966	35571	43392	0.819759
NlVer5650	1725092	1130692	152795	441605	28552	35398	0.806599
FrAlt7060	1846464	1154667	311743	380054	33606	40603	0.827673
CnSel7148	1912888	1228735	261838	422315	32142	39383	0.816139
FrEol7034	1896067	1166457	374638	354972	33801	40328	0.838152
RuPam7063	1848945	1208594	254072	386279	32953	40500	0.813654
RuCia5189	1849738	1109115	402694	337929	33997	40043	0.849012
Ru5591	2121847	1416362	347800	357685	35058	42556	0.823809
Ru5600	2026860	1231868	443102	351890	37139	44213	0.840002
Ru5628	1757009	1074169	194701	488139	32986	40152	0.821528
Ru5608	1709720	1056617	187926	465177	32586	39859	0.817532
Ru6672	1820789	1138062	194058	488669	33438	40572	0.824164
Ru6173	1806060	1102882	292213	410965	32897	39416	0.83461
UsRed1709	1978080	1305791	248854	423435	33610	41477	0.810329
GbAma5576	1849025	1116778	371438	360809	35909	42918	0.836689
CaLin5649	1641782	1035595	181159	425028	29390	36357	0.808373
RuTom7506	1708859	1120731	285233	302895	25283	30909	0.817982
FrMic5656	1702450	1011201	180115	511134	33809	40945	0.825717
UsCul4695	1874324	1294921	213584	365819	29614	36961	0.801223
RuIst7032	1959758	1355255	276429	328074	29250	36081	0.810676
Ca6339	1815530	1212880	191563	411087	28849	35968	0.802074
CaNor4153	2006899	1326362	326906	353631	33457	40201	0.832243
CaDuf4822	2008400	1477497	194764	336139	26669	34001	0.784359
CaNor5553	1945494	1311705	302676	331113	30109	36059	0.834993
CaPra7210	2018538	1511020	179201	328317	25404	32510	0.781421
Ca7211	1745587	1120147	109428	516012	30821	38287	0.804999
CaDuf7212	1826841	1319944	170116	336781	25747	33075	0.778443
RuTom7507	1961800	1281992	290325	389483	35250	43102	0.817827
CaOme7207	1978621	1365326	281067	332228	29817	37108	0.803519
CaBet7258	1949701	1387748	183127	378826	27385	34303	0.798327
Ca6335	2079991	1746905	15368	317718	18519	25989	0.712571
Ca6345	1891096	1275619	215942	399535	30857	37986	0.812326
Ca6338	2094358	1406386	329901	358071	34548	41988	0.822807
UsNor4403	1796227	1210927	205454	379846	28401	35323	0.804037
CzAGT7231	2071954	1380326	303542	388086	34517	42126	0.819375
Us5657	2146501	1441319	354386	350796	35002	42536	0.822879
UsNor3511	1759759	1083508	249433	426818	32765	39761	0.824049
ArBen7253	1904035	1251651	279223	373161	32976	40253	0.819218
RuTos6262	2104720	1378167	315770	410783	37568	45460	0.826397
ArEnt7254	1845714	1141994	294732	408988	34910	42401	0.82333
ArTMP6905	1714413	1154600	267624	292189	27650	33808	0.817854
CnSac7080	1314955	850350	200424	264181	21915	26586	0.824306
Cn7057	1882598	1218024	271380	393194	32841	39994	0.821148
Cn7054	1575496	975794	233011	366691	25005	31151	0.802703
CnV297053	1616393	1006482	280787	329124	31945	39325	0.812333
FrAla7203	1902224	1169175	317262	415787	36782	44401	0.828405
FrKao7204	1971191	1227674	405816	337701	36979	43855	0.843211
FrBal7205	1674663	1065161	184565	424937	29767	36871	0.807328
FrLFL37	2010030	1267484	401616	340930	36015	42930	0.838924
RuTom5062	2040702	1357883	314507	368312	35652	43584	0.818007
FrLSL68	1873397	1201084	319279	353034	32798	40172	0.816439
FrJae7215	1965842	1161863	455649	348330	38267	45524	0.84059
FrOur7261	1593035	1003066	85603	504366	27648	34468	0.802135
CzRec7262	1823839	1271527	190985	361327	28170	35613	0.791003
FrBai7260	2047960	1497890	222781	327289	27663	35387	0.781728
FrLea7213	1572001	910396	144686	516919	31613	39085	0.808827
FrEur7040	1796022	1092774	347486	355762	32625	38740	0.842153
Fr1836	1776235	1143229	206045	426961	32839	40459	0.811661
CaFla6222	1995142	1468373	162302	364467	26606	33960	0.783451
FrOle6896	1693892	1180821	144632	368439	26410	33900	0.779056
RuTom3579	1988742	1301631	269033	418078	35401	43242	0.818672
FrSym6654	1825976	1095377	234948	495651	35347	43109	0.819945
FrNat7214	1802597	1156241	257901	388455	33366	40787	0.818055
CzVer4813	1929792	1263668	308464	357660	33718	41136	0.819671
CzJan7259	1889510	1275828	206218	407464	30702	38381	0.799927
CzAmo7206	1855137	1204582	319106	331449	31519	38314	0.82265
CzKra4887	1738723	964823	244356	529544	37930	45427	0.834966
NlLol7263	1811294	1193364	208535	409395	31739	38955	0.814761
Ru4172	2094695	1378887	331366	384442	36482	44096	0.827331
De3123	1995334	1298872	353409	343053	34777	41795	0.832085
RuKin7445	2009822	1433649	246015	330158	29297	36598	0.800508
UzBah3447	1779987	1035121	286418	458448	36473	43798	0.832755
–	1795885	1191526	247110	357249	30302	37304	0.812299
Ru6674	1841324	1206368	294872	340084	32125	39131	0.82096
Ru5592	1665797	1059513	221435	384849	31491	38848	0.810621
RuLeg6341	2101613	1454423	295474	351716	32824	40779	0.804924
Ru4739	2067811	1230726	474176	362909	41058	47929	0.856642
RuViz7508	2017613	1298730	265736	453147	36955	45000	0.821222
RuKub3935	1761673	1107357	193530	460786	33511	41071	0.815929
RuVor3052	1475004	953546	173063	348395	21163	26339	0.803485
Ru1295	1924423	1264679	258124	401620	33437	41366	0.808321
Ru84	1795128	1153436	207412	434280	33468	41670	0.803168
Ua1404	2014560	1335332	337707	341521	34959	42540	0.821791
It3770	2101238	1395311	350327	355600	36176	43961	0.822911
Tr5094	1998375	1457493	213966	326916	26643	33927	0.785304
Tr5092	1877249	1225060	274697	377492	32319	39423	0.819801
RoMad5208	2005412	1325686	344845	334881	34635	41411	0.836372
*UgoYar3002	1860906	1180679	212103	468124	33982	41263	0.823547
RuPol7448	1927761	1250906	263120	413735	35621	43246	0.823683
UgoOzi3018	1920167	1279588	236403	404176	33140	40616	0.815935
InTMP6915	1656928	1051331	170217	435380	30367	37237	0.815506
EgBal3816	1860033	1206097	297741	356195	32748	39342	0.832393
It1175	1661286	1052543	301471	307272	30222	36012	0.83922
ItSic407	1844407	1219936	248150	376321	32097	39639	0.809733
ArLin1034	1617465	978848	133099	505518	32165	38893	0.827013
RuUni7510	2078841	1350359	304397	424085	38058	46477	0.818857
ArLFl3316	2016474	1327445	354208	334821	35092	42308	0.829441
EgGis1743	2020571	1351342	311815	357414	34138	41279	0.827006
RuTon5169	1844881	1210510	246471	387900	29335	36381	0.806327
AfrLin95	1693842	1014116	238169	441557	34865	41753	0.83503
Cn1556	1897460	1204648	222043	470769	35719	43397	0.823075
CnKra3744	1866127	1097420	437197	331510	38368	44759	0.857213
CnKar3749	1787662	1120206	247312	420144	33538	41014	0.817721
Ru3529	1869826	1195027	337651	337148	33976	40881	0.831095
Ar550	1617872	1033665	118135	466072	30256	37486	0.807128
Kz432	1969421	1267056	340810	361555	35821	43414	0.825103
RuAle7010	1840588	1183750	235545	421293	33308	40505	0.822318
RuFak4613	2116235	1401272	355697	359266	37355	45738	0.816717
RuNad7199	1934059	1247269	239681	447109	34839	42615	0.817529
RuAtl7511	1860432	1187220	196535	476677	35836	44582	0.803822
RuAle5168	2077039	1362638	354514	359887	38052	45802	0.830793
RuYra1312	1992621	1349038	280281	363302	32962	40426	0.815366
Ru1982	1998512	1340397	286507	371608	34576	42247	0.818425
Ru3965	2235453	1494769	371245	369439	39710	47843	0.830006
Ru1807	2070406	1358492	264091	447823	36412	44339	0.821218
Ru228	2211970	1487545	357822	366603	38433	46356	0.829084
Ru267	1796995	1074259	183221	539515	36832	44770	0.822694
RuTve6388	2059691	1358244	325891	375556	36826	44980	0.818719
RuZar6387	2074751	1385152	335934	353665	36863	44442	0.829463
RuNov4932	1809904	1170198	199711	439995	32317	39712	0.813784
RuSve2843	1846972	1177719	168670	500583	35495	43803	0.810333
RuL1326835	1928388	1227976	238730	461682	36439	44323	0.822124
RuAP75326	1880870	1215165	227698	438007	34420	42609	0.807811
RuSla4832	1834948	1211787	267445	355716	32043	39384	0.813605
RuKLN5327	1876709	1209599	223218	443892	34135	41932	0.814056
RuG175319	1998190	1319734	335369	343087	34147	42090	0.811285
RuG185317	1947359	1273373	266984	407002	34383	42407	0.810786
RuImp6353	2102756	1392533	360848	349375	36732	44227	0.830533
RuC104830	1986398	1283573	321143	381682	36167	43704	0.827544
RuFen7512	1940691	1235766	365713	339212	37216	44707	0.832442
RuSou4623	1883040	1210050	264913	408077	33495	40375	0.829598
RuK64185	2084991	1354359	375539	355093	37039	44441	0.833442
RuVas4601	1975531	1300337	328588	346606	34553	41555	0.8315
RuSin6261	2029377	1317919	368443	343015	34955	41732	0.837607
RuBel6313	1871571	1192727	221435	457409	33751	41154	0.820115
AfRna4447	2116829	1325065	392712	399052	39890	48139	0.828642
RuSin7195	1768985	1161668	227363	379954	26841	32717	0.820399
Cn194	1822499	1202951	268817	350731	31611	39021	0.810102
Cn196	1966669	1247644	378417	340608	35571	42827	0.830574
Cn547	1908528	1194177	273928	440423	36289	43808	0.828365
Cn1570	1780312	1130344	240371	409597	33939	41087	0.826028
Eg101	1925648	1190815	390979	343854	36678	43940	0.834729
RuF217513	1747476	1092407	166528	488541	32757	40110	0.816679
-	1826118	1155651	274860	395607	33807	41235	0.819862
Pam115	1970102	1305547	267369	397186	34936	42544	0.821173
Ua494	2132396	1401460	371390	359546	36499	44508	0.820055
Ua495	1967878	1260162	276513	431203	36500	43580	0.83754
Kz295	1936399	1265848	318463	352088	33852	41008	0.825497
ByGra7434	2059585	1343404	317200	398981	35653	43440	0.820741
Pk4393	1861882	1196170	273959	391753	34057	41241	0.825804
Am2804	1879430	1148702	185978	544750	37745	45541	0.828814
Am2815	2112511	1393505	351054	367952	34874	42165	0.827084
ByLas7043	2172180	1448138	353726	370316	36888	44810	0.823209
ByVes7440	2041930	1339149	344986	357795	34923	42615	0.8195
ByLev6893	1911146	1229097	244706	437343	33998	41656	0.816161
ByGro7433	1845446	1222290	278960	344196	30903	36945	0.83646
ByTal7438	1946232	1278579	311770	355883	33169	40245	0.824177
ByLad7432	2007613	1335782	329677	342154	34207	41623	0.821829
ByRub7429	1862140	1225485	257479	379176	32051	39116	0.819383
ByE686267	1939195	1248229	251470	439496	34647	42568	0.813921
ByK656266	2039750	1344345	350541	344864	35395	42569	0.831474
BySig6268	1957368	1279324	322263	355781	33826	41109	0.822837
BySog6329	2145065	1416710	369852	358503	36926	44201	0.835411
ByMog4615	1745402	1143472	226180	375750	30335	37213	0.815172
ByBel4178	1911828	1265594	325479	320755	32313	39307	0.822067
ByA274934	1934516	1284492	316182	333842	31531	38806	0.812529
ByLir6332	1657523	1094037	281433	282053	23872	29529	0.808426
ByOrs4177	1956670	1303452	269377	383841	33790	41351	0.817151
ByDas5309	2001507	1315722	332671	353114	38154	46048	0.82857
ByYro6787	1929356	1267031	318588	343737	33299	40409	0.824049
ByBel6791	1887051	1242299	278747	366005	32291	39916	0.808974
ByPri4841	2015390	1332165	295418	387807	34922	43064	0.810933
ByJod7482	1765673	1118197	224757	422719	33256	40272	0.825785
UaAel5041	1929542	1260493	284517	384532	36594	44832	0.816247
UaLvo4845	1694729	1071338	173560	449831	30415	37195	0.817717
UaKam6637	1733990	1144490	294704	294796	26017	32072	0.811206
UaD144626	1833182	1215479	240454	377249	31458	38890	0.808897
Ua4972	1629926	1065271	216429	348226	24576	30515	0.805374
Ua6650	1962282	1284752	303001	374529	34990	42733	0.818805

## Sheet:  Table S6
Table S6. Diversity levels among flax groups
Chromosome	Fiber flax cultivars and breeding lines		# of windows where:		Kryazhs		# of windows where:		Fiber flax landraces		# of windows where:		Linseed flax cultivars and breeding lines		# of windows where:		Linseed landraces		# of windows where:
		Tajima's D	Tajima's D < 0 (%)	Tajima's D < -2		Tajima's D	Tajima's D < 0 (%)	Tajima's D < -2		Tajima's D	Tajima's D < 0 (%)	Tajima's D < -2		Tajima's D	Tajima's D < 0 (%)	Tajima's D < -2		Tajima's D	Tajima's D < 0 (%)	Tajima's D < -2
1	0.00041	0.855	30.28	100	0.000302	0.934	29.36	96	0.000328	1.107	24.6	48	0.000642	1.352	20.32	18	0.000555	1.113	20.86	14
2	0.000343	0.733	32.84	50	0.000238	1.071	26.47	41	0.000254	1.079	24.44	22	0.000542	1.152	24.55	4	0.000483	0.985	23.12	5
3	0.000253	0.566	38.56	106	0.0002	0.768	31.83	54	0.000237	0.928	29.71	47	0.000439	1.28	20.76	15	0.000398	0.98	23.78	11
4	0.000395	0.185	41.22	146	0.000288	0.684	33.94	124	0.000334	0.612	32.65	56	0.000802	1.513	19.39	14	0.000723	0.93	24.84	6
5	0.000511	0.74	34.07	134	0.000308	0.669	34.65	83	0.000357	0.574	36.8	75	0.000914	1.45	21.47	3	0.000778	0.952	26.11	16
6	0.000385	0.594	36.86	120	0.0003	0.486	36.34	91	0.00031	0.984	29.12	56	0.000729	1.497	20.72	3	0.000588	1.117	23.35	16
7	0.000457	0.875	30.5	67	0.000328	1.164	26.28	32	0.000358	0.925	27.69	35	0.000784	1.608	16.37	4	0.000577	0.853	28.84	19
8	0.000403	0.562	33.61	122	0.000296	0.966	27.62	94	0.000335	1.138	24.9	41	0.000658	1.166	23.39	15	0.00066	0.969	25.41	10
9	0.000329	0.725	33.18	108	0.000254	1.107	26.61	49	0.000281	0.964	27.82	57	0.000582	1.202	23.2	16	0.000454	0.858	27.93	13
10	0.00029	1.023	27.15	40	0.00022	0.941	28.5	51	0.000264	1.148	21.68	25	0.000402	1.254	23.73	2	0.000358	1.136	22.03	3
11	0.000457	0.718	34.8	92	0.000319	0.919	31.24	70	0.000356	0.876	28.81	43	0.000762	1.195	24.75	7	0.000651	0.792	28.14	8
12	0.000434	0.803	33.13	74	0.000304	0.796	32.08	87	0.000311	0.871	28.93	26	0.000696	1.588	19.03	8	0.000594	1.016	22.46	6
13	0.000439	0.575	35.46	52	0.000265	0.647	36.23	109	0.000258	0.826	31.09	42	0.000739	1.444	17.76	2	0.000571	0.97	24.37	6
14	0.000255	1.218	23.92	30	0.000227	1.321	21.31	26	0.00022	1.341	19.34	18	0.000307	1.186	20.81	8	0.000281	1.098	22.07	6
15	0.000436	0.995	30.45	95	0.000373	0.901	29.46	65	0.000398	1.144	23.67	26	0.000831	1.691	17.29	4	0.000685	1.3	19.14	5
π* - median 𝛑 value

## Sheet: Table S7
Table S7. Genome regions with reduced diversity in fiber flax cultivars as compared to fiber flax landraces
ID	Chromosome	Position		Genes	Tajima D	Intersection with QTL
		Start	End
1	1	2670001	2680000	Lus10042502,Lus10042501	0.188
2	1	2790001	2800000	Lus10042478,Lus10042477,Lus10042476	-0.635
3	1	3380001	3390000	Lus10042334,Lus10042333,Lus10042332,Lus10042331	-1.221
4	1	4410001	4420000	Lus10027754,Lus10027755,Lus10027756	-1.182
5	1	4420001	4430000	Lus10027757,Lus10027758,Lus10027759	-1.291
6	1	4430001	4440000	Lus10027760	-1.29
7	1	4440001	4450000	Lus10027761,Lus10027762,Lus10027763,Lus10027764	-1.07								`
8	1	4540001	4550000	Lus10027785	-0.794
9	1	4630001	4640000	Lus10027803,Lus10027804,Lus10027805	-2.475
10	1	5970001	5980000	Lus10005097,Lus10005098	-2.03
11	1	5980001	5990000	Lus10005099,Lus10005100	-1.796
12	1	6010001	6020000	Lus10005106,Lus10005107,Lus10005108,Lus10005109	-1.44
13	1	8260001	8270000	Lus10035555,Lus10035554	-1.872
14	1	10900001	10910000	Lus10016113,Lus10016114,Lus10016115	-1.514
15	1	10960001	10970000	Lus10016122,Lus10016123	-1.846
16	1	10980001	10990000	Lus10016124	-0.635
17	1	10990001	11000000	Lus10016125,Lus10016126	-2.105
18	1	11000001	11010000	Lus10016127	-0.933	94, 152	scaffold344_309662, scaffold344-309662
19	1	14480001	14490000	Lus10008836	-0.811
20	1	18620001	18630000	Lus10018125	-2.205	12	QPM-crc-LG1
21	1	20020001	20030000	Lus10020908	-1.391
22	1	20560001	20570000	Lus10015867,Lus10015866	-1.435
23	1	20600001	20610000	Lus10015863	0.096
24	1	21070001	21080000	Lus10020444,Lus10020445	-0.752
25	1	21870001	21880000	Lus10012451	-0.25
26	2	1360001	1370000	Lus10002966	-1.87
27	2	1370001	1380000	Lus10000693	-1.018
28	2	1550001	1560000	Lus10019644,Lus10019645,Lus10019646	-1.757
29	2	2230001	2240000	Lus10016361,Lus10016360,Lus10016359	-0.555
30	2	6960001	6970000	Lus10038674	-0.596
31	2	8600001	8610000	Lus10040888,Lus10040889	-0.036
32	2	11760001	11770000	Lus10002417	-1.19
33	2	17340001	17350000	Lus10033213	-0.482
34	2	17780001	17790000	Lus10033184	-2.473
35	2	17790001	17800000	Lus10033183,Lus10033182,Lus10033181	-2.03
36	3	390001	400000	Lus10013459	-2.285
37	3	420001	430000	Lus10013455,Lus10013454,Lus10013453	-1.395
38	3	430001	440000	Lus10013452	-1.665
39	3	440001	450000	Lus10013451,Lus10013450,Lus10013449	-2.206
40	3	510001	520000	Lus10013434,Lus10013433	0.181
41	3	520001	530000	Lus10013432,Lus10013431,Lus10013430	-0.941
42	3	530001	540000	Lus10013429	-2.35
43	3	540001	550000	Lus10013428,Lus10013427	-1.929
44	3	1370001	1380000	Lus10037393,Lus10037392,Lus10037391,Lus10037390	-2.163
45	3	7050001	7060000	Lus10040841,Lus10040843,Lus10040844	-2.161
46	3	10780001	10790000	Lus10024770	-0.891
47	3	17460001	17470000	Lus10009265,Lus10009266,Lus10009267	-1.487
48	3	18050001	18060000	Lus10007090,Lus10007091,Lus10007092,Lus10007093,Lus10007094	-1.585	159	Lu3-26033342
49	3	18060001	18070000	Lus10007095	-1.457
50	3	18080001	18090000	Lus10007096,Lus10007098	-1.168
51	3	18590001	18600000	Lus10033792,Lus10033793	-1.764
52	4	730001	740000	Lus10030283,Lus10030284	-1.103
53	4	750001	760000	Lus10030287,Lus10030288,Lus10030289,Lus10030290	-1.106
54	4	1840001	1850000	Lus10009878,Lus10009877,Lus10009876,Lus10009875	-2.553
55	4	1850001	1860000	Lus10009874,Lus10009873,Lus10009872,Lus10009871	-1.617
56	4	17380001	17390000	Lus10020765,Lus10020764,Lus10020763,Lus10020762	-0.986
57	4	17580001	17590000	Lus10020726,Lus10020725	0.242
58	4	17910001	17920000	Lus10020657,Lus10020656,Lus10020655	-1.756
59	4	19150001	19160000	Lus10039746,Lus10039747,Lus10039748	-1.799
60	4	19510001	19520000	Lus10039835,Lus10039836	-1.2
61	4	19740001	19750000	Lus10039883	-0.852
62	5	4500001	4510000	Lus10034780,Lus10034781	-2.249
63	5	5110001	5120000	Lus10034846	-2.036
64	5	5140001	5150000	Lus10034847,Lus10034848	-0.935
65	5	5610001	5620000	Lus10034893	-2.536
66	5	5630001	5640000	Lus10034894	-2.401
67	5	5640001	5650000	Lus10034895	-2.536
68	5	6180001	6190000	Lus10021573,Lus10021574,Lus10021575	-1.671
69	5	8230001	8240000	Lus10004413,Lus10004412	-2.202
70	5	10280001	10290000	Lus10021193	0.206
71	5	11010001	11020000	Lus10008766,Lus10008765,Lus10008764,Lus10008763	-0.399
72	5	11170001	11180000	Lus10014897	-1.623
73	5	11180001	11190000	Lus10014896	-1.829
74	5	11210001	11220000	Lus10014894	-1.025
75	5	11890001	11900000	Lus10035274,Lus10035275,Lus10035276	-1.908
76	5	11960001	11970000	Lus10035287	-0.986
77	5	12520001	12530000	Lus10004491,Lus10004493,Lus10004494	-0.812
78	5	12530001	12540000	Lus10004495,Lus10004496	-2.193
79	5	13290001	13300000	Lus10029855,Lus10029854	-1.988
80	5	13300001	13310000	Lus10029853,Lus10029852	-0.936
81	5	13310001	13320000	Lus10029850,Lus10029849	-1.57
82	5	13320001	13330000	Lus10029848	-0.197
83	5	13340001	13350000	Lus10029845,Lus10029844	-1.518
84	5	13350001	13360000	Lus10029843,Lus10029842	-1.499
85	5	13360001	13370000	Lus10029841	-2.067
86	5	14450001	14460000	Lus10009164,Lus10009165,Lus10009166	-0.182	183	QPAL-Lu5.2
87	5	16800001	16810000	Lus10039671,Lus10039672	-1.317
88	6	1030001	1040000	Lus10015130	-2.071
89	6	5020001	5030000	Lus10032502,Lus10032501,Lus10032500	-1.533
90	6	5500001	5510000	Lus10036639	-1.459
91	6	17170001	17180000	Lus10024406,Lus10024405	-2.366
92	6	17420001	17430000	Lus10024356,Lus10024355,Lus10024354	-1.645
93	7	840001	850000	Lus10007503,Lus10007502,Lus10007501	-1.38	184	QPAL-Lu7.3
94	7	850001	860000	Lus10007500,Lus10007499	-2.079	184	QPAL-Lu7.3
95	7	2930001	2940000	Lus10011285	-1.339	184	QPAL-Lu7.3
96	7	3210001	3220000	Lus10023534,Lus10023533,Lus10023532,Lus10023531	-2.275	184	QPAL-Lu7.3
97	7	3220001	3230000	Lus10023530	-2.303	184	QPAL-Lu7.3
98	7	10490001	10500000	Lus10000888	1.308
99	7	10900001	10910000	Lus10006021	-0.827
100	7	13830001	13840000	Lus10025384	-0.965
101	7	15290001	15300000	Lus10038471	-1.385	190, 193	QLIN-Lu7.2, QLIO-Lu7.2
102	8	800001	810000	Lus10013547,Lus10013548	-2.303
103	8	810001	820000	Lus10013549,Lus10013550,Lus10013551	-2.275
104	8	1080001	1090000	Lus10013588,Lus10013589	-0.035
105	8	1170001	1180000	Lus10013600,Lus10013601,Lus10013602	-1.118
106	8	18950001	18960000	Lus10002231,Lus10002232	-0.486
107	8	18970001	18980000	Lus10002235,Lus10002236,Lus10002238	-1.282
108	8	18980001	18990000	Lus10002239	-1.067
109	8	19000001	19010000	Lus10002243,Lus10002244,Lus10002245	-0.851
110	8	19020001	19030000	Lus10002247,Lus10002248	-0.699
111	8	19030001	19040000	Lus10002249	-1.598
112	8	19120001	19130000	Lus10006308,Lus10006309	-2.48
113	8	20250001	20260000	Lus10024635,Lus10024636	0.369
114	8	20260001	20270000	Lus10024637,Lus10024638,Lus10024639,Lus10024640	-0.84
115	8	21960001	21970000	Lus10006598,Lus10006599,Lus10006600,Lus10006601,Lus10006602	1.071	200	QOLE-Lu8.1
116	8	22570001	22580000	Lus10015359,Lus10015360,Lus10015361	-2.013	200	QOLE-Lu8.1
117	9	1850001	1860000	Lus10008981,Lus10008982,Lus10008983	-1.839
118	9	2910001	2920000	Lus10010426,Lus10010425,Lus10010424,Lus10010423	-0.904
119	9	7180001	7190000	Lus10024518,Lus10024517	-2.341
120	9	19770001	19780000	Lus10000495,Lus10000496	-2.253
121	9	19780001	19790000	Lus10000497,Lus10000498,Lus10000499	-1.84
122	10	1010001	1020000	Lus10031820,Lus10031819,Lus10031818	-2.09
123	10	1320001	1330000	Lus10031753,Lus10031752,Lus10031751	-1.92
124	10	1330001	1340000	Lus10031750,Lus10031749,Lus10031748	-1.736
125	10	2010001	2020000	Lus10027440,Lus10027441,Lus10027442	-2.508
126	10	11640001	11650000	Lus10032758	-2.082
127	10	13290001	13300000	Lus10042651	-0.299
128	10	13550001	13560000	Lus10042690	-1.667
129	10	13840001	13850000	Lus10042736,Lus10042737,Lus10042738,Lus10042739	-0.252
130	10	14220001	14230000	Lus10042809	-1.499
131	10	15590001	15600000	Lus10018727,Lus10018728,Lus10018729,Lus10018730	-1.049
132	10	15690001	15700000	Lus10018744	1.203
133	10	15880001	15890000	Lus10018785,Lus10018786,Lus10018787	-0.649
134	10	16160001	16170000	Lus10022898,Lus10022897,Lus10022896	-0.25
135	10	17390001	17400000	Lus10020337	-1.756
136	10	17400001	17410000	Lus10020336,Lus10020335,Lus10020334,Lus10020333,Lus10020332	-1.702
137	11	3750001	3760000	Lus10042181,Lus10042182	-2.535
138	11	3790001	3800000	Lus10042186	-2.273
139	11	3800001	3810000	Lus10042187,Lus10042188,Lus10042189	-2.38
140	11	3840001	3850000	Lus10042196,Lus10042197	-1.753
141	11	7700001	7710000	Lus10036474,Lus10036473	-0.836
142	11	13100001	13110000	Lus10019591	-0.648
143	11	13810001	13820000	Lus10027708	-1.886
144	11	13820001	13830000	Lus10027707	-2.145
145	11	13850001	13860000	Lus10027704	-2.121
146	11	14820001	14830000	Lus10027581,Lus10027580	-0.786
147	11	14870001	14880000	Lus10027577,Lus10027576	-2.525
148	11	17430001	17440000	Lus10039228,Lus10039227,Lus10039226	-0.817
149	12	1180001	1190000	Lus10036217,Lus10036218	-2.506	188, 191, 194	QIOD-Lu12.3, QLIN-Lu12.3, QLIO-Lu12.3
150	12	1260001	1270000	Lus10036230,Lus10036231	-2.249	188, 191, 194	QIOD-Lu12.3, QLIN-Lu12.3, QLIO-Lu12.3
151	12	1440001	1450000	Lus10001217,Lus10001218	-2.66	188, 191, 194	QIOD-Lu12.3, QLIN-Lu12.3, QLIO-Lu12.3
152	12	1460001	1470000	Lus10001216	-1.764	188, 191, 194	QIOD-Lu12.3, QLIN-Lu12.3, QLIO-Lu12.3
153	12	2510001	2520000	Lus10001312,Lus10001311,Lus10001310	-1.622	188, 191, 194	QIOD-Lu12.3, QLIN-Lu12.3, QLIO-Lu12.3
154	12	2560001	2570000	Lus10006990,Lus10006989	-1.108	188, 191, 194	QIOD-Lu12.3, QLIN-Lu12.3, QLIO-Lu12.3
155	12	3750001	3760000	Lus10001626,Lus10001625	-1.21
156	12	4380001	4390000	Lus10016522,Lus10016521	-1.199
157	12	4390001	4400000	Lus10016520,Lus10016519,Lus10016518	-2.337
158	12	9550001	9560000	Lus10034918	-0.1
159	12	9580001	9590000	Lus10034915	-0.659
160	12	9790001	9800000	Lus10024265,Lus10024264	-2.043
161	12	9800001	9810000	Lus10024263	-2.017
162	12	9810001	9820000	Lus10024261,Lus10024262	-1.886
163	12	11840001	11850000	Lus10014488	-0.9
164	13	2130001	2140000	Lus10026990,Lus10026989	-0.708
165	13	4100001	4110000	Lus10002747,Lus10002748	-1.417
166	13	15090001	15100000	Lus10035041,Lus10035042,Lus10035043	-0.764
167	13	16090001	16100000	Lus10032069	-2.389
168	14	1590001	1600000	Lus10028703	-0.816
169	14	3180001	3190000	Lus10020577,Lus10020576	-0.465
170	14	3200001	3210000	Lus10020573	-0.779
171	14	3210001	3220000	Lus10020572	-0.403
172	14	16910001	16920000	Lus10017938,Lus10017935	1.84
173	14	16920001	16930000	Lus10017934	1.486
174	15	960001	970000	Lus10011223,Lus10011222	-2.047
175	15	970001	980000	Lus10011221	-1.859
176	15	990001	1000000	Lus10011219	-2.301
177	15	1010001	1020000	Lus10011216,Lus10011215	-2.156
178	15	1180001	1190000	Lus10011177,Lus10011176,Lus10011175	-1.863
179	15	1860001	1870000	Lus10007279,Lus10007280,Lus10007281	-2.041
180	15	1900001	1910000	Lus10007288,Lus10007289,Lus10007290	-2.328
181	15	1910001	1920000	Lus10007291,Lus10007292	-1.976
182	15	2130001	2140000	Lus10029276	-0.365
183	15	2190001	2200000	Lus10029288,Lus10029289,Lus10029290,Lus10029291	-1.248
184	15	2210001	2220000	Lus10029293	-0.865
185	15	2700001	2710000	Lus10029405,Lus10029406	-1.957
186	15	3100001	3110000	Lus10011461,Lus10011462,Lus10011463	-1.913
187	15	3950001	3960000	Lus10012682,Lus10012681,Lus10012680	-2.425
188	15	4340001	4350000	Lus10005123,Lus10005122,Lus10005121	-1.992
189	15	4350001	4360000	Lus10005120,Lus10005119	-1.898
190	15	5640001	5650000	Lus10017819	-1.801
191	15	10030001	10040000	Lus10041262,Lus10041263	-0.838
192	15	13760001	13770000	Lus10037983,Lus10037982,Lus10037981	-0.815
193	15	14970001	14980000	Lus10014768,Lus10014767	-0.907	176	QOIL-Lu15.7
194	15	15010001	15020000	Lus10014762,Lus10014760	1.039	176	QOIL-Lu15.7
195	15	15020001	15030000	Lus10014759	0.241	176	QOIL-Lu15.7
196	15	15220001	15230000	Lus10007904,Lus10007902,Lus10007901	-2.491	176	QOIL-Lu15.7

## Sheet: Table S8
Table S8. Genome regions with reduced diversity in fiber flax cultivars as compared to kryazhs
ID	Chromosome	Position		Genes	Tajima D	Intersection with QTL
		Start	End
1	1	3380001	3390000	Lus10042334,Lus10042333,Lus10042332,Lus10042331	-1.221
2	1	4670001	4680000	Lus10027811,Lus10027812,Lus10027813	-1.438
3	1	4710001	4720000	Lus10027822,Lus10027823,Lus10027824,Lus10027825	-1.48
4	1	4720001	4730000	Lus10027826,Lus10027827	-2.492
5	1	4730001	4740000	Lus10027828,Lus10027829	-2.459
6	1	4740001	4750000	Lus10027830,Lus10027831,Lus10027832	-2.208
7	1	5510001	5520000	Lus10012532	0.222
8	1	6010001	6020000	Lus10005106,Lus10005107,Lus10005108,Lus10005109	-1.44
9	1	6020001	6030000	Lus10005110	-1.637
10	1	8240001	8250000	Lus10035556	-2.084
11	1	8260001	8270000	Lus10035555,Lus10035554	-1.872
12	1	10770001	10780000	Lus10016097	-0.766
13	1	10820001	10830000	Lus10016103	-1.224
14	1	10870001	10880000	Lus10016110	-0.462
15	1	10890001	10900000	Lus10016113	0.257
16	1	10900001	10910000	Lus10016114,Lus10016115	-1.514
17	1	10960001	10970000	Lus10016122,Lus10016123	-1.846
18	1	10980001	10990000	Lus10016124	-0.635
19	1	10990001	11000000	Lus10016125,Lus10016126	-2.105
20	1	11000001	11010000	Lus10016127	-0.933	94, 152	scaffold344_309662, scaffold344-309662
21	1	17510001	17520000	Lus10026803	-2.291	12	QPM-crc-LG1
22	1	18400001	18410000	Lus10018101,Lus10018102	-2.346	12	QPM-crc-LG1
23	1	20020001	20030000	Lus10020908	-1.391
24	1	20550001	20560000	Lus10015869,Lus10015868	-0.093
25	1	20560001	20570000	Lus10015867,Lus10015866	-1.435
26	1	20600001	20610000	Lus10015863	0.096
27	2	1360001	1370000	Lus10002966	-1.867
28	3	530001	540000	Lus10013430,Lus10013429	-2.35
29	3	540001	550000	Lus10013428,Lus10013427	-1.929
30	3	1370001	1380000	Lus10037393,Lus10037392,Lus10037391,Lus10037390	-2.163
31	3	19210001	19220000	Lus10033885	0.105
32	4	1890001	1900000	Lus10009863,Lus10009862,Lus10009861,Lus10009860	-0.787
33	4	11550001	11560000	Lus10036716,Lus10036717,Lus10036718	-0.832
34	4	19730001	19740000	Lus10039881,Lus10039882,Lus10039883	-1.089
35	5	1260001	1270000	Lus10029711,Lus10029710,Lus10029709,Lus10029708	-1.072
36	5	1530001	1540000	Lus10004729,Lus10004728,Lus10004727,Lus10004726	-1.484
37	5	4500001	4510000	Lus10034780,Lus10034781	-2.249
38	5	5140001	5150000	Lus10034847,Lus10034848	-0.935
39	5	5610001	5620000	Lus10034893	-2.536
40	5	5640001	5650000	Lus10034894,Lus10034895	-2.536
41	5	6010001	6020000	Lus10021562,Lus10021563	1.877
42	5	11010001	11020000	Lus10008766,Lus10008765,Lus10008764,Lus10008763	-0.399
43	5	11180001	11190000	Lus10014896	-1.829
44	5	11960001	11970000	Lus10035287	-0.986
45	6	1510001	1520000	Lus10033692,Lus10033691	0.409
46	6	17420001	17430000	Lus10024356,Lus10024355,Lus10024354	-1.645
47	6	17470001	17480000	Lus10024342,Lus10024341,Lus10024340,Lus10024339	-1.194
48	7	840001	850000	Lus10007503,Lus10007502,Lus10007501	-1.38	184	QPAL-Lu7.3
49	7	850001	860000	Lus10007500,Lus10007499	-2.079	184	QPAL-Lu7.3
50	7	880001	890000	Lus10007497,Lus10007496,Lus10007495	-1.331	184	QPAL-Lu7.3
51	7	890001	900000	Lus10007494,Lus10007493	-1.59	184	QPAL-Lu7.3
52	7	2990001	3000000	Lus10023586,Lus10023585,Lus10023583	-0.612	184	QPAL-Lu7.3
53	7	8770001	8780000	Lus10022141,Lus10022140	0.307
54	7	8910001	8920000	Lus10022134,Lus10022133	-1.003
55	7	11710001	11720000	Lus10003824	1.139
56	7	13830001	13840000	Lus10025384	-0.965
57	8	3230001	3240000	Lus10026583,Lus10026582,Lus10026581,Lus10026580	-1.483
58	8	18970001	18980000	Lus10002235,Lus10002236,Lus10002238	-1.282
59	8	18980001	18990000	Lus10002239	-1.067
60	8	19020001	19030000	Lus10002247,Lus10002248	-0.699
61	8	19030001	19040000	Lus10002249	-1.598
62	8	19120001	19130000	Lus10006308,Lus10006309	-2.48
63	8	21220001	21230000	Lus10033993,Lus10033994,Lus10033995	-0.394
64	8	23090001	23100000	Lus10018490,Lus10018489	-1.495	200	QOLE-Lu8.1
65	9	1600001	1610000	Lus10008925	-1.574
66	9	1660001	1670000	Lus10008939,Lus10008940	-1.994
67	9	1830001	1840000	Lus10008974,Lus10008976,Lus10008977	-0.933
68	9	1840001	1850000	Lus10008978,Lus10008979,Lus10008980	-0.707
69	9	1850001	1860000	Lus10008981,Lus10008982,Lus10008983	-1.839
70	9	16520001	16530000	Lus10042646	-0.653
71	9	16840001	16850000	Lus10042621	-1.557
72	10	1010001	1020000	Lus10031820,Lus10031819,Lus10031818	-2.09
73	10	2200001	2210000	Lus10027475,Lus10027476,Lus10027477	-1.869
74	10	13550001	13560000	Lus10042690	-1.667
75	10	13840001	13850000	Lus10042736,Lus10042737,Lus10042738,Lus10042739	-0.252
76	10	13850001	13860000	Lus10042740,Lus10042741	-1.08
77	10	13860001	13870000	Lus10042742,Lus10042743	-1.614
78	10	14440001	14450000	Lus10042854,Lus10042856	-0.511
79	10	15180001	15190000	Lus10018652,Lus10018653,Lus10018654	2.123
80	10	15880001	15890000	Lus10018785,Lus10018786,Lus10018787	-0.649
81	10	16300001	16310000	Lus10022862,Lus10022861	-0.512
82	10	17080001	17090000	Lus10020407,Lus10020406,Lus10020405,Lus10020404	-1.391
83	10	17090001	17100000	Lus10020403	-1.476
84	10	17110001	17120000	Lus10020398	-2.069
85	10	17120001	17130000	Lus10020397,Lus10020396	-1.739
86	10	17390001	17400000	Lus10020337	-1.756
87	10	17400001	17410000	Lus10020336,Lus10020335,Lus10020334,Lus10020333,Lus10020332	-1.702
88	10	17820001	17830000	Lus10020240,Lus10020239,Lus10020238	-1.345
89	11	4230001	4240000	Lus10026371	-1.218
90	11	4240001	4250000	Lus10026370,Lus10026369	-1.031
91	11	4250001	4260000	Lus10026368	-1.235
92	11	4260001	4270000	Lus10026367,Lus10026366,Lus10026365,Lus10026364	-0.691
93	11	13100001	13110000	Lus10019591	-0.648
94	11	13500001	13510000	Lus10008810	-1.993
95	11	13510001	13520000	Lus10008811	-2.367
96	11	13520001	13530000	Lus10008812,Lus10008813	-2.033
97	12	490001	500000	Lus10020004,Lus10020005,Lus10020007	-1.84	188, 191, 194	QIOD-Lu12.3, QLIN-Lu12.3, QLIO-Lu12.3
98	12	520001	530000	Lus10020012	-2.416	188, 191, 194	QIOD-Lu12.3, QLIN-Lu12.3, QLIO-Lu12.3
99	12	1370001	1380000	Lus10036251	-1.981	188, 191, 194	QIOD-Lu12.3, QLIN-Lu12.3, QLIO-Lu12.3
100	12	1670001	1680000	Lus10023374,Lus10023373,Lus10023372,Lus10023371	-1.583	188, 191, 194	QIOD-Lu12.3, QLIN-Lu12.3, QLIO-Lu12.3
101	12	9550001	9560000	Lus10034918	-0.1
102	12	9790001	9800000	Lus10024265,Lus10024264	-2.043
103	12	9800001	9810000	Lus10024263	-2.017
104	12	9810001	9820000	Lus10024261,Lus10024262	-1.886
105	12	10350001	10360000	Lus10024216	-0.73
106	12	11840001	11850000	Lus10014488	-0.9
107	13	4280001	4290000	Lus10019760,Lus10019759,Lus10019758,Lus10019757	-1.247
108	14	1590001	1600000	Lus10028703	-0.816
109	14	1740001	1750000	Lus10028730,Lus10028731	-0.736
110	14	3200001	3210000	Lus10020573	-0.779
111	14	3210001	3220000	Lus10020572	-0.403
112	14	3220001	3230000	Lus10020571,Lus10020570	-0.46
113	14	19360001	19370000	Lus10002547,Lus10002546,Lus10002545	-0.702
114	15	960001	970000	Lus10011223,Lus10011222	-2.047
115	15	970001	980000	Lus10011221	-1.859
116	15	1570001	1580000	Lus10013955,Lus10013954,Lus10013953	-1.057
117	15	1670001	1680000	Lus10013931,Lus10013930,Lus10013929	-2.319
118	15	1680001	1690000	Lus10013928,Lus10013927	-1.619
119	15	1690001	1700000	Lus10013926,Lus10013925	-2.073
120	15	1700001	1710000	Lus10013924,Lus10013923,Lus10013922	-1.9
121	15	1860001	1870000	Lus10007279,Lus10007280,Lus10007281	-2.041
122	15	1870001	1880000	Lus10007282,Lus10007283	-2.247
123	15	1900001	1910000	Lus10007288,Lus10007289,Lus10007290	-2.328
124	15	1910001	1920000	Lus10007291,Lus10007292	-1.976
125	15	2140001	2150000	Lus10029277	0.601
126	15	2160001	2170000	Lus10029280	0.652
127	15	2190001	2200000	Lus10029288,Lus10029289,Lus10029290,Lus10029291	-1.248
128	15	2210001	2220000	Lus10029293	-0.865
129	15	3690001	3700000	Lus10012733,Lus10012732,Lus10012731	-1.205
130	15	3970001	3980000	Lus10012679	-1.136
131	15	12140001	12150000	Lus10022552,Lus10022551	-0.636

## Sheet: Table S9
Table S9. Genome regions with reduced diversity in kryazhs as compared to fiber flax landraces
ID	Chromosome	Position		Genes	Tajima D	Intersection with QTL
		Start	End
1	1	330001	340000	Lus10036123	-0.982
2	1	1930001	1940000	Lus10025865,Lus10025866	3.597
3	1	2560001	2570000	Lus10025928,Lus10025929,Lus10025930,Lus10025931	-1.671
4	1	12530001	12540000	Lus10020596,Lus10020597	-1.023
5	1	18620001	18630000	Lus10018125	1.015	12	QPM-crc-LG1
6	1	18630001	18640000	Lus10018126	0.632	12	QPM-crc-LG1
7	1	18660001	18670000	Lus10018128,Lus10018129	-0.946	12	QPM-crc-LG1
8	1	18980001	18990000	Lus10018191,Lus10018192,Lus10018193,Lus10018194	-0.626
9	1	19520001	19530000	Lus10020820,Lus10020821	-0.715
10	1	24860001	24870000	Lus10028087	-2.539
11	1	29000001	29010000	Lus10001286,Lus10001285,Lus10001284	-1.807
12	1	29050001	29060000	Lus10001273,Lus10001276,Lus10001275,Lus10001274	-0.272
13	1	29260001	29270000	Lus10003503	-2.046
14	1	29270001	29280000	Lus10003504,Lus10003505,Lus10003506	-2.075
15	1	29320001	29330000	Lus10003517,Lus10003518	-1.451
16	1	29380001	29390000	Lus10003527,Lus10003528	-1.088
17	3	390001	400000	Lus10013459	-2.16	39, 42	QOle.BM.crc-LG3-1, QLio.BM.crc-LG3
18	3	410001	420000	Lus10013457,Lus10013456,Lus10013455	-0.997	39, 42	QOle.BM.crc-LG3-1, QLio.BM.crc-LG3
19	3	510001	520000	Lus10013434,Lus10013433	-0.643
20	3	2950001	2960000	Lus10037062,Lus10037061,Lus10037060,Lus10037059	-0.58
21	3	3070001	3080000	Lus10006242	-0.965
22	3	3670001	3680000	Lus10036994,Lus10036995	-1.401	39, 42	QOle.BM.crc-LG3-1, QLio.BM.crc-LG3
23	3	3680001	3690000	Lus10036996,Lus10036997,Lus10036998	-1.302	39, 42	QOle.BM.crc-LG3-1, QLio.BM.crc-LG3
24	3	4990001	5000000	Lus10007947,Lus10007948,Lus10007949,Lus10007950	0.09
25	3	5670001	5680000	Lus10040565	0.199
26	3	18050001	18060000	Lus10007090,Lus10007091,Lus10007092,Lus10007093,Lus10007094	-1.685	159	Lu3-26033342
27	3	18060001	18070000	Lus10007095	-2.009
28	3	18080001	18090000	Lus10007096,Lus10007098	-1.137
29	4	4530001	4540000	Lus10002468	-1.063
30	4	7740001	7750000	Lus10039568	-1.528
31	4	10960001	10970000	Lus10032984	-2.141
32	4	17670001	17680000	Lus10020707,Lus10020706,Lus10020705	-1.977
33	5	3670001	3680000	Lus10032437	0.64
34	5	12530001	12540000	Lus10004494,Lus10004495,Lus10004496	-0.888
35	5	14480001	14490000	Lus10009172	-1.023	183	QPAL-Lu5.2
36	7	5790001	5800000	Lus10035451,Lus10035452	1.754
37	7	9480001	9490000	Lus10022096	-0.654
38	7	13500001	13510000	Lus10025357,Lus10025358	-2.262
39	7	14410001	14420000	Lus10025476	0.68
40	8	310001	320000	Lus10012274,Lus10012273,Lus10012272,Lus10012271	1.532
41	8	620001	630000	Lus10012215,Lus10012214	-1.011
42	8	800001	810000	Lus10013547,Lus10013548	-2.376
43	8	2640001	2650000	Lus10012301,Lus10012302	-1.973
44	8	2670001	2680000	Lus10012306,Lus10012307,Lus10012308	-0.893
45	8	3990001	4000000	Lus10014062,Lus10014063,Lus10014064,Lus10014065	-2.098
46	8	5660001	5670000	Lus10021090,Lus10021091,Lus10021092	-2.131
47	8	15640001	15650000	Lus10022202	-0.997
48	8	15840001	15850000	Lus10022233,Lus10022234,Lus10022235	-1.201
49	8	16200001	16210000	Lus10022305,Lus10022306	-1.361
50	8	20210001	20220000	Lus10024627,Lus10024628	-2.48
51	8	22750001	22760000	Lus10015392,Lus10015393	-2.27	200	QOLE-Lu8.1
52	8	22990001	23000000	Lus10015438,Lus10015439,Lus10015440	0.934	200	QOLE-Lu8.1
53	8	23610001	23620000	Lus10018385,Lus10018384,Lus10018383	-0.924
54	9	4110001	4120000	Lus10040368	-0.787
55	9	4840001	4850000	Lus10028251,Lus10028252	-0.741
56	9	6900001	6910000	Lus10002001,Lus10002000	-1.023
57	9	7120001	7130000	Lus10000601	1.742
58	9	7130001	7140000	Lus10000602	-2.413
59	9	7150001	7160000	Lus10000604,Lus10000605,Lus10000606	-2.568
60	9	18500001	18510000	Lus10007720,Lus10007721	-0.874
61	9	19570001	19580000	Lus10024927,Lus10024928,Lus10024929,Lus10024930	-0.705
62	10	2010001	2020000	Lus10027440,Lus10027441,Lus10027442	-1.789
63	10	2080001	2090000	Lus10027456	-0.923
64	10	8610001	8620000	Lus10039946,Lus10039947	-2.301
65	10	13690001	13700000	Lus10042712,Lus10042713,Lus10042714	-2.309
66	10	13720001	13730000	Lus10042718,Lus10042719	-1.356
67	10	14300001	14310000	Lus10042824,Lus10042825,Lus10042827,Lus10042828	-2.409
68	10	14540001	14550000	Lus10042867	-0.982
69	10	14560001	14570000	Lus10042869,Lus10042870,Lus10042871	-2.252
70	11	11290001	11300000	Lus10004992	-1.718
71	11	11420001	11430000	Lus10005000	-0.407
72	11	12430001	12440000	Lus10021531	-0.715
73	11	13810001	13820000	Lus10027708	-2.383
74	11	14040001	14050000	Lus10027688	-1.232
75	11	14620001	14630000	Lus10027611,Lus10027610	-1.742
76	11	15640001	15650000	Lus10023657,Lus10023656	-1.347
77	11	17430001	17440000	Lus10039228,Lus10039227,Lus10039226	-0.357
78	12	1180001	1190000	Lus10036217,Lus10036218	-0.987	188, 191, 194	QIOD-Lu12.3, QLIN-Lu12.3, QLIO-Lu12.3
79	12	3510001	3520000	Lus10004959,Lus10004961	-2.188
80	12	4380001	4390000	Lus10016522,Lus10016521	0.11
81	12	4390001	4400000	Lus10016520,Lus10016519,Lus10016518	-1.606
82	12	6070001	6080000	Lus10016881,Lus10016880	2.44	175	QOIL-Lu12.6
83	12	6150001	6160000	Lus10016865,Lus10016866,Lus10016864	-0.692	175	QOIL-Lu12.6
84	12	15940001	15950000	Lus10043054,Lus10043055,Lus10043056,Lus10043058	-0.765
85	12	16870001	16880000	Lus10043134,Lus10043135	-0.751
86	13	15090001	15100000	Lus10035041,Lus10035042,Lus10035043	-0.13
87	13	16050001	16060000	Lus10032058,Lus10032059	-1.394
88	13	16230001	16240000	Lus10032092,Lus10032093,Lus10032094	-2.044
89	13	17110001	17120000	Lus10025601,Lus10025600	-1.283
90	14	3300001	3310000	Lus10020555,Lus10020554	-1.011
91	15	5030001	5040000	Lus10017779	-0.087

## Sheet: Table S10
Table S10. Genome regions with reduced diversity in linseed flax cultivars and breeding lines as compared to linseed flax landraces
ID	Chromosome	Position		Genes	Tajima D	Intersection with QTL
		Start	End
1	1	1820001	1830000	Lus10025843,Lus10025844,Lus10025845	-2.277	12	QPM-crc-LG1
2	1	1840001	1850000	Lus10025848,Lus10025849	-0.745	12	QPM-crc-LG1
3	1	3260001	3270000	Lus10042365,Lus10042364	0.884
4	1	3270001	3280000	Lus10042363,Lus10042362	-0.567
5	1	4580001	4590000	Lus10027790,Lus10027791,Lus10027792,Lus10027793	-1.615
6	1	8250001	8260000	Lus10035556	-1.72
7	1	12780001	12790000	Lus10020636,Lus10020637,Lus10020638,Lus10020639	-2.098
8	1	12820001	12830000	Lus10020642,Lus10020643	-0.631
9	1	16410001	16420000	Lus10027045	-1.285
10	1	16780001	16790000	Lus10026714	0.665
11	1	18050001	18060000	Lus10009698	-0.779	12	QPM-crc-LG1
12	1	18720001	18730000	Lus10018137,Lus10018138	-2.46	12	QPM-crc-LG1
13	1	20990001	21000000	Lus10020425,Lus10020427	-0.786
14	1	21850001	21860000	Lus10012453,Lus10012452	-0.829
15	1	25960001	25970000	Lus10006553,Lus10006555,Lus10006556	-0.258
16	2	810001	820000	Lus10019267,Lus10019268,Lus10019269	0.191
17	2	2580001	2590000	Lus10008671,Lus10008672	-0.73
18	2	16190001	16200000	Lus10006482	0.529
19	3	90001	100000	Lus10021147,Lus10021146,Lus10021145	-2.254
20	3	510001	520000	Lus10013434,Lus10013433	-0.365
21	3	520001	530000	Lus10013432,Lus10013431,Lus10013430	-2.389
22	3	530001	540000	Lus10013429	-1.992
23	3	540001	550000	Lus10013428,Lus10013427	-1.696
24	3	1240001	1250000	Lus10037423,Lus10037422,Lus10037421	-0.148
25	3	1890001	1900000	Lus10037279,Lus10037278,Lus10037276	-1.521
26	3	2860001	2870000	Lus10037082,Lus10037081,Lus10037080	-0.602
27	3	3470001	3480000	Lus10019184,Lus10019183	-0.726	39, 42	QOle.BM.crc-LG3-1, QLio.BM.crc-LG3
28	3	3800001	3810000	Lus10037019	-1.33	39, 42	QOle.BM.crc-LG3-1, QLio.BM.crc-LG3
29	3	3930001	3940000	Lus10037042	-0.848	39, 42	QOle.BM.crc-LG3-1, QLio.BM.crc-LG3
30	3	4050001	4060000	Lus10003464,Lus10003465,Lus10003466	0.037	39, 42	QOle.BM.crc-LG3-1, QLio.BM.crc-LG3
31	3	4140001	4150000	Lus10003482	-2.106	39, 42	QOle.BM.crc-LG3-1, QLio.BM.crc-LG3
32	3	5470001	5480000	Lus10040542,Lus10040543	-0.111
33	3	5490001	5500000	Lus10040544	-1.836
34	3	6410001	6420000	Lus10040716,Lus10040717,Lus10040718,Lus10040719	0.888
35	3	10780001	10790000	Lus10024770	-0.131
36	3	12430001	12440000	Lus10015953	1.423
37	3	17250001	17260000	Lus10033465,Lus10033464	-0.719
38	4	2720001	2730000	Lus10029500,Lus10029501,Lus10029502	0.003
39	4	18430001	18440000	Lus10029995,Lus10029996,Lus10029997,Lus10029998	-0.17
40	4	18460001	18470000	Lus10030005,Lus10030006	-0.345
41	5	1260001	1270000	Lus10029711,Lus10029710,Lus10029709,Lus10029708	-1.459
42	5	1270001	1280000	Lus10029707	0.247
43	5	1510001	1520000	Lus10004732,Lus10004731,Lus10004730	-0.796	183	QPAL-Lu5.2
44	5	2420001	2430000	Lus10032200,Lus10032201,Lus10032202	-0.902
45	5	4280001	4290000	Lus10034754,Lus10034755	-0.65
46	5	4300001	4310000	Lus10034759,Lus10034760	-0.255
47	5	5610001	5620000	Lus10034893	-1.224
48	5	5630001	5640000	Lus10034894	-0.65
49	5	5640001	5650000	Lus10034895	-1.644
50	5	13980001	13990000	Lus10004037,Lus10004038	-0.487	183	QPAL-Lu5.2
51	5	13990001	14000000	Lus10004039,Lus10002299	-0.493	183	QPAL-Lu5.2
52	5	14550001	14560000	Lus10028458	0.103	183	QPAL-Lu5.2
53	5	17470001	17480000	Lus10018594,Lus10018595,Lus10018596,Lus10018597,Lus10018598	-0.631
54	6	190001	200000	Lus10010968,Lus10010967,Lus10010966,Lus10010965,Lus10010964	-1.305
55	6	610001	620000	Lus10001505	-0.514
56	6	1530001	1540000	Lus10033690,Lus10033689	-0.313
57	6	1540001	1550000	Lus10033688,Lus10033687,Lus10033686,Lus10033685	-0.929
58	6	1550001	1560000	Lus10033684	-0.821
59	6	2930001	2940000	Lus10019545,Lus10019544	-1.817
60	6	2940001	2950000	Lus10019543,Lus10019542	0.284
61	6	3890001	3900000	Lus10011121,Lus10011122,Lus10011123	-0.519
62	6	5100001	5110000	Lus10032490,Lus10032488,Lus10032487	-0.799
63	6	5830001	5840000	Lus10017727	-0.502
64	6	15180001	15190000	Lus10014382,Lus10014381,Lus10014380	-0.291
65	6	17290001	17300000	Lus10024385	-1.541
66	6	17570001	17580000	Lus10024324,Lus10024323	0.652
67	6	17580001	17590000	Lus10024322	0.621
68	7	880001	890000	Lus10007497,Lus10007496,Lus10007495	-0.982	184	QPAL-Lu7.3
69	7	890001	900000	Lus10007494,Lus10007493	-0.143	184	QPAL-Lu7.3
70	7	1570001	1580000	Lus10028815,Lus10028814	-1.231	9, 184	QPal.crc-LG9, QPAL-Lu7.3
71	7	3040001	3050000	Lus10023573,Lus10023572	0.556	184	QPAL-Lu7.3
72	7	3370001	3380000	Lus10023506,Lus10023505	-0.74	184	QPAL-Lu7.3
73	7	9000001	9010000	Lus10022125	0.568
74	7	10650001	10660000	Lus10003315	-1.288
75	8	2840001	2850000	Lus10012339,Lus10012340,Lus10012341	-0.763
76	8	2850001	2860000	Lus10012342,Lus10012343	-0.531
77	8	2980001	2990000	Lus10002129,Lus10002128,Lus10002127,Lus10002126	-0.414
78	8	4140001	4150000	Lus10014092,Lus10014093,Lus10014094,Lus10014095	-1.178
79	8	19120001	19130000	Lus10006308,Lus10006309	-2.381
80	8	23370001	23380000	Lus10018432	0.574	200	QOLE-Lu8.1
81	9	4340001	4350000	Lus10040320,Lus10040319,Lus10040318	-1.254
82	9	4350001	4360000	Lus10040317,Lus10040316,Lus10040315	-1.121
83	9	7400001	7410000	Lus10024502	-1.824
84	9	12350001	12360000	Lus10008472,Lus10008471	-2.577
85	9	14990001	15000000	Lus10011662	0.829
86	9	15130001	15140000	Lus10011670,Lus10011671	0.267
87	9	16520001	16530000	Lus10042646	-0.923
88	9	19740001	19750000	Lus10024966,Lus10024967	-1.185
89	9	19770001	19780000	Lus10000495,Lus10000496	-1.915
90	9	19780001	19790000	Lus10000497,Lus10000498,Lus10000499	-1.929
91	10	1010001	1020000	Lus10031820,Lus10031819,Lus10031818	-0.755
92	10	2200001	2210000	Lus10027475,Lus10027476,Lus10027477	-1.821
93	10	7430001	7440000	Lus10022949	-0.989
94	10	8760001	8770000	Lus10039963,Lus10039964	-1.345
95	10	12720001	12730000	Lus10032955	-1.154
96	10	13810001	13820000	Lus10042731	-1.498
97	10	13820001	13830000	Lus10042732,Lus10042734	-0.712
98	10	16190001	16200000	Lus10022891,Lus10022890,Lus10022889	-1.103
99	10	17060001	17070000	Lus10020412,Lus10020411,Lus10020410	-1.124
100	10	17070001	17080000	Lus10020409,Lus10020408	-0.448
101	10	17100001	17110000	Lus10020400,Lus10020399	0.421
102	10	17480001	17490000	Lus10020316,Lus10020315	-1.467
103	10	18010001	18020000	Lus10001728	-0.682
104	10	18020001	18030000	Lus10001727,Lus10001726,Lus10001725	-0.893
105	10	18030001	18040000	Lus10001724,Lus10001723	-0.48
106	11	2830001	2840000	Lus10041963,Lus10041964	-1.26
107	11	3290001	3300000	Lus10042080,Lus10042081,Lus10042082	0.538
108	11	3800001	3810000	Lus10042187,Lus10042188,Lus10042189	-1.255
109	11	7730001	7740000	Lus10036468,Lus10036467,Lus10036466	-0.677
110	11	8180001	8190000	Lus10036369,Lus10036368	-1.934
111	11	8360001	8370000	Lus10036340,Lus10036339,Lus10036338	-0.038
112	11	8370001	8380000	Lus10036337	-0.862
113	11	13130001	13140000	Lus10019588,Lus10019587	-1.921
114	11	13850001	13860000	Lus10027704	-1.271
115	11	16300001	16310000	Lus10009915,Lus10009916	-1.698
116	11	16310001	16320000	Lus10009917,Lus10009918	0.24
117	11	16460001	16470000	Lus10009940,Lus10009941,Lus10009942	-1.093
118	11	16520001	16530000	Lus10009954	-0.92
119	11	16530001	16540000	Lus10009955,Lus10009956	-0.912
120	12	1180001	1190000	Lus10036217,Lus10036218	-0.655	188, 191, 194	QIOD-Lu12.3, QLIN-Lu12.3, QLIO-Lu12.3
121	12	1200001	1210000	Lus10036221,Lus10036222	1.538	188, 191, 194	QIOD-Lu12.3, QLIN-Lu12.3, QLIO-Lu12.3
122	12	1210001	1220000	Lus10036223	-0.207	188, 191, 194	QIOD-Lu12.3, QLIN-Lu12.3, QLIO-Lu12.3
123	12	2040001	2050000	Lus10023292,Lus10023291,Lus10023290	-0.694	188, 191, 194	QIOD-Lu12.3, QLIN-Lu12.3, QLIO-Lu12.3
124	12	2050001	2060000	Lus10023289,Lus10023288	0.188	188, 191, 194	QIOD-Lu12.3, QLIN-Lu12.3, QLIO-Lu12.3
125	12	2660001	2670000	Lus10006977,Lus10006976	-0.742	188, 191, 194	QIOD-Lu12.3, QLIN-Lu12.3, QLIO-Lu12.3
126	12	9580001	9590000	Lus10034915	-0.678
127	12	9790001	9800000	Lus10024265,Lus10024264	-2.097
128	12	9800001	9810000	Lus10024263	-2.292
129	12	9810001	9820000	Lus10024261,Lus10024262	-1.982
130	12	15410001	15420000	Lus10042973,Lus10042974	-1.804
131	13	1430001	1440000	Lus10010650,Lus10010649,Lus10010648	-1.004
132	13	1520001	1530000	Lus10003856,Lus10003857	-1.467
133	13	1530001	1540000	Lus10003858	0.003
134	13	13220001	13230000	Lus10034507	0.043
135	13	17170001	17180000	Lus10025588,Lus10025587	-0.054
136	14	3140001	3150000	Lus10020584	2.013
137	14	3910001	3920000	Lus10021429,Lus10021430,Lus10021431	0.633
138	14	4380001	4390000	Lus10021507,Lus10021508,Lus10021509	1.075
139	14	6080001	6090000	Lus10015673	-1.072
140	14	6280001	6290000	Lus10015707,Lus10015708	-0.25
141	14	7140001	7150000	Lus10003940	-0.235
142	14	10790001	10800000	Lus10008360	2.093
143	14	13590001	13600000	Lus10032949,Lus10032950	-0.774
144	14	14970001	14980000	Lus10035764,Lus10035763	-1.257
145	14	15610001	15620000	Lus10003234,Lus10003235	-0.793
146	15	2200001	2210000	Lus10029291,Lus10029292	-1.99

[truncated: 2 more sheets: Table S11, Table S12]
